# Supplementary material for: Integrating chromosomal aberrations and gene expression profiles to dissect rectal tumorigenesis
Source: BMC Cancer. 2008 Oct 29;8:314. doi: 10.1186/1471-2407-8-314 (PMC2584339; doi:10.1186/1471-2407-8-314)
Supplement: Additional file 1 — Supplementary Tables. Table 1 contains the data of the Limma analysis for comparison of the different tumor groups (a) and the "progression" analysis (b). Supplementary Table 2 contains p-values for genes of the progression analysis on chromosome comparisons. Supplementary Table 3 contains the differentially expressed genes for the six genomic regions of interest. [file 1471-2407-8-314-S1.xls]

## Sheet: sup_table1a
reporterID	description	HGNCsymbol	location		t-statistic	Fold Change
327475	BolA-like protein 2. [Source:Uniprot/SWISSPROT;Acc:Q9H3K6]		16	p11.2	11.6116	1.91034
325176	Probable serine protease HTRA3 precursor (EC 3.4.21.-) (High- temperature requirement factor A3) (Pregnancy-related serine protease). [Source:Uniprot/SWISSPROT;Acc:P83110]	HTRA3	4	p16.1	10.7241	2.53103
323171	PRotein Associated with Tlr4 [Source:RefSeq_peptide;Acc:NP_689968]		7	q22.1	10.6041	0.92847
318471	Thy-1 membrane glycoprotein precursor (Thy-1 antigen) (CD90 antigen) (CDw90 antigen). [Source:Uniprot/SWISSPROT;Acc:P04216]	THY1	11	q23.3	10.3675	1.94915
316360	Smooth muscle cell-expressed and macrophage conditioned medium-induced protein 64 (Smag-64). [Source:Uniprot/SWISSPROT;Acc:Q9NRT5]	COL8A1	3	q12.1	10.1981	2.28436
306896	Collagen alpha-1(I) chain precursor. [Source:Uniprot/SWISSPROT;Acc:P02452]	COL1A1	17	q21.33	9.98176	1.68201
327637	Ubiquitin-conjugating enzyme E2 C (EC 6.3.2.19) (Ubiquitin-protein ligase C) (Ubiquitin carrier protein C) (UbcH10). [Source:Uniprot/SWISSPROT;Acc:O00762]	UBE2C	20	q13.12	9.90936	1.56154
304905	Proteasome subunit alpha type 7 (EC 3.4.25.1) (Proteasome subunit RC6- 1) (Proteasome subunit XAPC7). [Source:Uniprot/SWISSPROT;Acc:O14818]	PSMA7	20	q13.33	9.86618	1.3457
326726	Anterior gradient protein 3 homolog precursor (AG-3 protein) (hAG-3) (AG3) (Breast cancer membrane protein 11). [Source:Uniprot/SWISSPROT;Acc:Q8TD06]		7	p21.1	-9.69319	-3.3448
320031	WD repeat protein 4. [Source:Uniprot/SWISSPROT;Acc:P57081]	WDR4	21	q22.3	9.63038	1.18151
305007	CDK5 regulatory subunit-associated protein 1 (CDK5 activator-binding protein C42). [Source:Uniprot/SWISSPROT;Acc:Q96SZ6]	CDK5RAP1	20	q11.21	9.46313	1.01704
309157	Homeobox protein TGIF2 (TGFB-induced factor 2) (5'-TG-3'-interacting factor 2) (TGF(beta)-induced transcription factor 2). [Source:Uniprot/SWISSPROT;Acc:Q9GZN2]	TGIF2	20	q11.23	9.42735	1.24605
317870	Coiled-coil domain-containing protein 3 precursor. [Source:Uniprot/SWISSPROT;Acc:Q9BQI4]	CCDC3	10	p13	9.37314	1.30491
308418	Fibronectin precursor (FN) (Cold-insoluble globulin) (CIG). [Source:Uniprot/SWISSPROT;Acc:P02751]	FN1	2	q35	9.32179	2.5429
332435	similar to Ubiquitin-conjugating enzyme E2 C (Ubiquitin-protein ligase C) (Ubiquitin carrier protein C) (UbcH10) (LOC648937), mRNA [Source:RefSeq_dna;Acc:XR_018466]		15	q13.3	9.31245	1.47385
326432	LOC541471 protein (Hypothetical protein MGC4677). [Source:Uniprot/SPTREMBL;Acc:Q96C48]		2	q13	8.97701	0.980723
324626	Fatty acid synthase (EC 2.3.1.85) [Includes: [Acyl-carrier-protein] S- acetyltransferase (EC 2.3.1.38); [Acyl-carrier-protein] S- malonyltransferase (EC 2.3.1.39); 3-oxoacyl-[acyl-carrier-protein] synthase (EC 2.3.1.41); 3-oxoacyl-[acyl-carrier-protein] r	FASN	17	q25.3	8.89059	1.12252
322664	Serine protease HTRA1 precursor (EC 3.4.21.-) (L56). [Source:Uniprot/SWISSPROT;Acc:Q92743]	HTRA1	10	q26.13	8.87268	1.41138
307527	Uncharacterized protein C6orf105. [Source:Uniprot/SWISSPROT;Acc:Q96IZ2]	C6orf105	6	p24.1	-8.85479	-1.20048
314926	Collagen alpha-1(IV) chain precursor. [Source:Uniprot/SWISSPROT;Acc:P02462]	COL4A1	13	q34	8.76587	1.40917
322915	DNA replication licensing factor MCM7 (CDC47 homolog) (P1.1-MCM3). [Source:Uniprot/SWISSPROT;Acc:P33993]	MCM7	7	q22.1	8.74708	1.06419
314938	Somatostatin receptor type 1 (SS1R) (SRIF-2). [Source:Uniprot/SWISSPROT;Acc:P30872]	SSTR1	14	q21.1	8.74515	1.419
322914	DNA replication licensing factor MCM7 (CDC47 homolog) (P1.1-MCM3). [Source:Uniprot/SWISSPROT;Acc:P33993]	MCM7	7	q22.1	8.72036	0.879918
322605	solute carrier family 39 (zinc transporter), member 13 [Source:RefSeq_peptide;Acc:NP_689477]	SLC39A13	11	p11.2	8.71637	0.61986
331122			16	p13.3	8.70909	0.817184
315435	Anaphase-promoting complex subunit 11 (APC11) (Cyclosome subunit 11) (Hepatocellular carcinoma-associated RING finger protein). [Source:Uniprot/SWISSPROT;Acc:Q9NYG5]	ANAPC11	17	q25.3	8.62622	0.790925
322711	Fibrillin-1 precursor. [Source:Uniprot/SWISSPROT;Acc:P35555]	FBN1	15	q21.1	8.61066	1.65391
310368	Zinc finger protein SNAI1 (Protein snail homolog) (Protein sna). [Source:Uniprot/SWISSPROT;Acc:O95863]	SNAI1	20	q13.13	8.59658	1.2841
307896	SPARC precursor (Secreted protein acidic and rich in cysteine) (Osteonectin) (ON) (Basement-membrane protein 40) (BM-40). [Source:Uniprot/SWISSPROT;Acc:P09486]	SPARC	5	q33.1	8.58658	1.5076
306062	Pleckstrin homology domain-containing family A member 4 (Phosphoinositol 3-phosphate-binding protein 1) (PEPP-1). [Source:Uniprot/SWISSPROT;Acc:Q9H4M7]	PLEKHA4	19	q13.33	8.57445	1.03298
311871	U6 snRNA-associated Sm-like protein LSm4 (Glycine-rich protein) (GRP). [Source:Uniprot/SWISSPROT;Acc:Q9Y4Z0]	LSM4	19	p13.11	8.56222	0.67284
305137	Histone-lysine N-methyltransferase, H3 lysine-9 specific 1 (EC 2.1.1.43) (Histone H3-K9 methyltransferase 1) (H3-K9-HMTase 1) (Suppressor of variegation 3-9 homolog 1) (Su(var)3-9 homolog 1). [Source:Uniprot/SWISSPROT;Acc:O43463]	SUV39H1	X	p11.23	8.53955	0.898772
302319	Alpha-N-acetylgalactosaminide alpha-2,6-sialyltransferase 1 (EC 2.4.99.3) (GalNAc alpha-2,6-sialyltransferase I) (ST6GalNAc I) (Sialyltransferase 7A). [Source:Uniprot/SWISSPROT;Acc:Q9NSC7]	ST6GALNAC1	17	q25.1	8.52567	0.642305
326720	Protein phosphatase 1 regulatory subunit 14B (Phospholipase C beta 3 neighbouring gene protein). [Source:Uniprot/SWISSPROT;Acc:Q96C90]	PPP1R14B	11	q13.1	8.52481	0.884597
305042	GPI transamidase component PIG-U (Phosphatidylinositol-glycan biosynthesis class U protein) (Cell division cycle protein 91-like 1) (CDC91-like 1 protein). [Source:Uniprot/SWISSPROT;Acc:Q9H490]	CDC91L1	20	q11.22	8.51701	1.00975
310067	Urokinase-type plasminogen activator precursor (EC 3.4.21.73) (uPA) (U-plasminogen activator) [Contains: Urokinase-type plasminogen activator long chain A; Urokinase-type plasminogen activator short chain A; Urokinase-type plasminogen activator chain B].	PLAU	10	q22.2	8.49174	1.59234
327655	Ubiquitin-conjugating enzyme E2 S (EC 6.3.2.19) (Ubiquitin-protein ligase S) (Ubiquitin carrier protein S) (Ubiquitin-conjugating enzyme E2-24 kDa) (E2-EPF5). [Source:Uniprot/SWISSPROT;Acc:Q16763]	UBE2S	19	q13.42	8.47166	1.07969
313177	Collagen alpha-2(IV) chain precursor. [Source:Uniprot/SWISSPROT;Acc:P08572]	COL4A2	13	q34	8.45413	1.3443
306999	Amphiregulin precursor (AR) (Colorectum cell-derived growth factor) (CRDGF). [Source:Uniprot/SWISSPROT;Acc:P15514]		4	q13.3	8.45112	1.81086
308710	Spermidine synthase (EC 2.5.1.16) (Putrescine aminopropyltransferase) (SPDSY). [Source:Uniprot/SWISSPROT;Acc:P19623]	SRM	1	p36.22	8.43918	0.829774
312000	DNA (cytosine-5)-methyltransferase 1 (EC 2.1.1.37) (Dnmt1) (DNA methyltransferase HsaI) (DNA MTase HsaI) (MCMT) (M.HsaI). [Source:Uniprot/SWISSPROT;Acc:P26358]	DNMT1	19	p13.2	8.41807	0.916726
327702	Cysteine and glycine-rich protein 2 (Cysteine-rich protein 2) (CRP2) (Smooth muscle cell LIM protein) (SmLIM) (LIM-only protein 5). [Source:Uniprot/SWISSPROT;Acc:Q16527]	CSRP2	12	q21.2	8.40082	0.919723
330919	NA	NA	NA	NA	8.38792	0.690034
314530	Solute carrier family 40 member 1 (Ferroportin-1) (Iron-regulated transporter 1). [Source:Uniprot/SWISSPROT;Acc:Q9NP59]	SLC40A1	2	q32.2	-8.37526	-2.14473
313811	neutral sphingomyelinase 3 isoform 1 [Source:RefSeq_peptide;Acc:NP_060221]	SMPD4	2	q21.1	8.37238	0.80184
302074	C16orf68 protein. [Source:Uniprot/SPTREMBL;Acc:Q9BUU2]	C16orf68	16	p13.2	8.35091	0.639646
326162	Host cell factor (HCF) (HCF-1) (C1 factor) (VP16 accessory protein) (VCAF) (CFF) [Contains: HCF N-terminal chain 1; HCF N-terminal chain 2; HCF N-terminal chain 3; HCF N-terminal chain 4; HCF N-terminal chain 5; HCF N-terminal chain 6; HCF C-terminal chai	HCFC1	X	q28	8.3254	0.760758
304921	ADP-ribosylation factor GTPase-activating protein 1 (ADP-ribosylation factor 1 GTPase-activating protein) (ARF1 GAP) (ARF1-directed GTPase- activating protein) (GAP protein). [Source:Uniprot/SWISSPROT;Acc:Q8N6T3]	ARFGAP1	20	q13.33	8.32537	0.96811
321966	Collagen alpha-2(I) chain precursor. [Source:Uniprot/SWISSPROT;Acc:P08123]	COL1A2	7	q21.3	8.26585	2.03552
322606	solute carrier family 39 (zinc transporter), member 13 [Source:RefSeq_peptide;Acc:NP_689477]	SLC39A13	11	p11.2	8.25891	0.718978
329310					-8.23679	-2.02838
311906	H19, imprinted maternally expressed untranslated mRNA (H19) on chromosome 11 [Source:RefSeq_dna;Acc:NR_002196]	H19	11	p15.5	8.2318	2.43445
322582	Ubiquitin domain-containing protein 1. [Source:Uniprot/SWISSPROT;Acc:Q9HAC8]	UBTD1	10	q24.1	8.21825	0.72171
323240	UDP-glucuronosyltransferase 1-6 precursor (EC 2.4.1.17) (UDP- glucuronosyltransferase 1A6) (UDPGT) (UGT1*6) (UGT1-06) (UGT1.6) (UGT- 1F) (UGT1F) (Phenol-metabolizing UDP-glucuronosyltransferase). [Source:Uniprot/SWISSPROT;Acc:P19224]	UGT1A@, UGT1A8, UGT1A10, UGT1A9, UGT1A7, UGT1A6, UGT1A5, UGT1A4, UGT1A3, UGT1A1	2	q37.1	-8.18304	-1.30194
312378	Nuclear pore membrane glycoprotein 210 precursor (POM210) (Nuclear pore protein gp210). [Source:Uniprot/SWISSPROT;Acc:Q8TEM1]	NUP210	3	p25.2	8.14711	1.01831
330324	LOC541471 protein (Hypothetical protein MGC4677). [Source:Uniprot/SPTREMBL;Acc:Q96C48]		2	q13	8.13976	1.08097
320718	matrix-remodelling associated 8 [Source:RefSeq_peptide;Acc:NP_115724]	MXRA8	1	p36.33	8.13957	1.41378
318473	Thy-1 membrane glycoprotein precursor (Thy-1 antigen) (CD90 antigen) (CDw90 antigen). [Source:Uniprot/SWISSPROT;Acc:P04216]	THY1	11	q23.3	8.08285	1.71729
300732	calcium activated chloride channel 1 precursor [Source:RefSeq_peptide;Acc:NP_001276]	CLCA1	1	p22.3	-8.075	-2.43223
326205	EGF-containing fibulin-like extracellular matrix protein 2 precursor (Fibulin-4) (FIBL-4) (UPH1 protein). [Source:Uniprot/SWISSPROT;Acc:O95967]	EFEMP2	11	q13.1	8.07205	1.03654
308417	Fibronectin precursor (FN) (Cold-insoluble globulin) (CIG). [Source:Uniprot/SWISSPROT;Acc:P02751]	FN1	2	q35	8.0583	2.0867
303517	Serine/threonine-protein kinase 6 (EC 2.7.11.1) (Serine/threonine kinase 15) (Aurora/IPL1-related kinase 1) (Aurora-related kinase 1) (hARK1) (Aurora-A) (Breast-tumor-amplified kinase). [Source:Uniprot/SWISSPROT;Acc:O14965]	AURKA, 11409	20	q13.31	8.01949	1.07793
327161	Rab15 effector protein [Source:RefSeq_peptide;Acc:NP_001025045]		12	p11.22	-8.01396	-1.45516
310919	Uncharacterized protein C20orf52. [Source:Uniprot/SWISSPROT;Acc:P60602]	C20orf52	20	q11.22	8.00718	0.892006
302233	Putative ribosomal RNA methyltransferase 1 (EC 2.1.1.-) (rRNA (uridine-2'-O-)-methyltransferase). [Source:Uniprot/SWISSPROT;Acc:Q9UET6]	FTSJ1	X	p11.23	-8.00605	-1.87951
314111	NA	NA	NA	NA	7.99511	1.55743
311866	peroxidasin homolog [Source:RefSeq_peptide;Acc:NP_036425]	PXDN	2	p25.3	7.99284	1.40676
327453	GTPase HRas precursor (Transforming protein p21) (p21ras) (H-Ras-1) (c-H-ras). [Source:Uniprot/SWISSPROT;Acc:P01112]	HRAS	11	p15.5	7.98419	0.776386
300550	Nucleoside diphosphate kinase B (EC 2.7.4.6) (NDK B) (NDP kinase B) (nm23-H2) (C-myc purine-binding transcription factor PUF). [Source:Uniprot/SWISSPROT;Acc:P22392]	NME1, NME2	17	q21.33	7.98279	1.07096
302424	Poliovirus receptor precursor (Nectin-like protein 5) (Necl-5) (CD155 antigen). [Source:Uniprot/SWISSPROT;Acc:P15151]	PVR	19	q13.31	7.96793	0.705713
325144	Ribosome biogenesis protein BOP1 (Block of proliferation 1 protein). [Source:Uniprot/SWISSPROT;Acc:Q14137]	BOP1	8	q24.3	7.95039	1.00741
306321	7,8-dihydro-8-oxoguanine triphosphatase (EC 3.1.6.-) (8-oxo-dGTPase) (Nucleoside diphosphate-linked moiety X motif 1) (Nudix motif 1). [Source:Uniprot/SWISSPROT;Acc:P36639]	NUDT1	7	p22.3	7.94701	0.835923
308492	Melanophilin (Exophilin-3) (Synaptotagmin-like protein 2a) (Slp homolog lacking C2 domains a). [Source:Uniprot/SWISSPROT;Acc:Q9BV36]	MLPH	2	q37.3	-7.94402	-1.65713
314928	Ras-related protein Rab-20. [Source:Uniprot/SWISSPROT;Acc:Q9NX57]	RAB20	13	q34	7.93883	0.674586
305255	sushi-repeat-containing protein, X-linked 2 [Source:RefSeq_peptide;Acc:NP_055282]	SRPX2	X	q22.1	7.92781	1.8837
304831	Glutathione synthetase (EC 6.3.2.3) (Glutathione synthase) (GSH synthetase) (GSH-S). [Source:Uniprot/SWISSPROT;Acc:P48637]	GSS	20	q11.22	7.91096	0.878855
326067	Olfactory receptor 5B2 (OST073) (Olfactory receptor OR11-240). [Source:Uniprot/SWISSPROT;Acc:Q96R09]	OR5B2	11	q12.1	7.90814	0.674689
331727	Seven transmembrane helix receptor. [Source:Uniprot/SPTREMBL;Acc:Q8NH65]		11	q13.4	7.90478	0.688459
310906	RNA-binding protein Raly (hnRNP associated with lethal yellow homolog) (Autoantigen p542). [Source:Uniprot/SWISSPROT;Acc:Q9UKM9]	RALY	20	q11.22	7.90009	0.883511
309267	PHD finger protein 19 isoform a [Source:RefSeq_peptide;Acc:NP_056466]	PHF19	9	q33.2	7.87463	0.781995
326830			2	q37.1	-7.81129	-1.24665
317562	YTH domain family protein 1 (Dermatomyositis associated with cancer putative autoantigen 1) (DACA-1). [Source:Uniprot/SWISSPROT;Acc:Q9BYJ9]	YTHDF1	20	q13.33	7.79151	0.947195
333348					-7.78779	-1.26348
311614	E2F-associated phosphoprotein (EAPP). [Source:Uniprot/SWISSPROT;Acc:Q56P03]		14	q13.1	-7.77741	-0.880678
305029	Adenosylhomocysteinase (EC 3.3.1.1) (S-adenosyl-L-homocysteine hydrolase) (AdoHcyase). [Source:Uniprot/SWISSPROT;Acc:P23526]	AHCY	20	q11.22	7.76783	0.867783
304922	ADP-ribosylation factor GTPase-activating protein 1 (ADP-ribosylation factor 1 GTPase-activating protein) (ARF1 GAP) (ARF1-directed GTPase- activating protein) (GAP protein). [Source:Uniprot/SWISSPROT;Acc:Q8N6T3]	ARFGAP1	20	q13.33	7.75408	0.969563
318311	Protein FAM3D precursor. [Source:Uniprot/SWISSPROT;Acc:Q96BQ1]	FAM3D	3	p14.2	-7.74143	-1.3951
315755	Choline transporter-like protein 3 (Solute carrier family 44 member 3). [Source:Uniprot/SWISSPROT;Acc:Q8N4M1]	SLC44A3	1	p22.1	-7.73901	-1.08206
315254	Leucine-rich repeat-containing protein 27. [Source:Uniprot/SWISSPROT;Acc:Q9C0I9]	LRRC27	10	q26.3	7.72081	0.976484
315689	CDNA FLJ39147 fis, clone OCBBF2000523. [Source:Uniprot/SPTREMBL;Acc:Q8N8N6]		1	p34.3	7.71393	0.62561
313331		C6orf117	6	q14.3	-7.70857	-1.35439
309366	Methylmalonate-semialdehyde dehydrogenase [acylating], mitochondrial precursor (EC 1.2.1.27) (MMSDH) (Malonate-semialdehyde dehydrogenase [acylating]) (EC 1.2.1.18). [Source:Uniprot/SWISSPROT;Acc:Q02252]	ALDH6A1	14	q24.3	-7.69663	-0.711302
300549	Macrophage mannose receptor 2 precursor (Urokinase receptor-associated protein) (Endocytic receptor 180) (CD280 antigen). [Source:Uniprot/SWISSPROT;Acc:Q9UBG0]	MRC2	17	q23.3	7.68218	1.44786
314383	Sodium-dependent multivitamin transporter (Na(+)-dependent multivitamin transporter). [Source:Uniprot/SWISSPROT;Acc:Q9Y289]	SLC5A6	2	p23.3	7.67873	0.881218
310926	Eukaryotic translation initiation factor 6 (eIF-6) (B4 integrin interactor) (CAB) (p27(BBP)) (B(2)GCN homolog). [Source:Uniprot/SWISSPROT;Acc:P56537]	ITGB4BP	20	q11.22	7.67723	0.960662
303293	Alpha-taxilin. [Source:Uniprot/SWISSPROT;Acc:P40222]	TXLNA	1	p35.1	7.67235	0.861689
304871	Adenosine deaminase (EC 3.5.4.4) (Adenosine aminohydrolase). [Source:Uniprot/SWISSPROT;Acc:P00813]	ADA	20	q13.12	7.66959	1.27412
304664	Granzyme B precursor (EC 3.4.21.79) (T-cell serine protease 1-3E) (Cytotoxic T-lymphocyte proteinase 2) (Lymphocyte protease) (SECT) (Granzyme-2) (Cathepsin G-like 1) (CTSGL1) (CTLA-1) (Fragmentin-2) (Human lymphocyte protein) (HLP) (C11). [Source:Uniprot	GZMB	14	q11.2	7.6621	1.30439
305497	Mu-crystallin homolog (NADP-regulated thyroid-hormone-binding protein). [Source:Uniprot/SWISSPROT;Acc:Q14894]	CRYM	16	p12.2	-7.65922	-1.39531
301826	Breast carcinoma amplified sequence 1 (Novel amplified in breast cancer 1) (Amplified and overexpressed in breast cancer). [Source:Uniprot/SWISSPROT;Acc:O75363]	BCAS1	20	q13.2	-7.65747	-1.39309
300282	General transcription factor II-I repeat domain-containing protein 1 (GTF2I repeat domain-containing protein 1) (Muscle TFII-I repeat domain-containing protein 1) (General transcription factor III) (Slow- muscle-fiber enhancer-binding protein) (USE B1-bin	GTF2IRD1	7	q11.23	7.65007	0.724389
334002	NA	NA	NA	NA	7.64652	0.734869
332346					7.64091	1.4826
323020	Nicotinamide N-methyltransferase (EC 2.1.1.1). [Source:Uniprot/SWISSPROT;Acc:P40261]	NNMT	11	q23.2	7.63837	1.3002
317909	Mineralocorticoid receptor (MR). [Source:Uniprot/SWISSPROT;Acc:P08235]	NR3C2	4	q31.23	-7.6354	-1.32132
311822	U6 snRNA-associated Sm-like protein LSm7. [Source:Uniprot/SWISSPROT;Acc:Q9UK45]	LSM7	19	p13.3	7.62995	0.75483
332437			6	q22.32	7.62083	0.725911
320379	Cytochrome c oxidase polypeptide VIIa-heart, mitochondrial precursor (EC 1.9.3.1) (Cytochrome c oxidase subunit VIIa-H) (COX VIIa-M). [Source:Uniprot/SWISSPROT;Acc:P24310]	COX7A1	19	q13.12	7.61951	1.07855
306473					7.60941	1.48456
312123	DNA replication complex GINS protein PSF2. [Source:Uniprot/SWISSPROT;Acc:Q9Y248]	GINS2	16	q24.1	7.60449	0.883579
304419	NA	NA	NA	NA	7.59892	0.899927
310913	RNA-binding protein 12 (RNA-binding motif protein 12) (SH3/WW domain anchor protein in the nucleus) (SWAN). [Source:Uniprot/SWISSPROT;Acc:Q9NTZ6]	CPNE1, RBM12	20	q11.22	7.58857	1.23653
317495	fatty acid desaturase 3 [Source:RefSeq_peptide;Acc:NP_068373]	FADS1, FADS3	11	q12.2	7.58081	0.676256
320675					7.56282	1.20768
302430	DNA replication licensing factor MCM2 (Minichromosome maintenance protein 2 homolog) (Nuclear protein BM28). [Source:Uniprot/SWISSPROT;Acc:P49736]	MCM2	3	q21.3	7.5623	0.998506
324162	Tropomyosin beta chain (Tropomyosin 2) (Beta-tropomyosin). [Source:Uniprot/SWISSPROT;Acc:P07951]	TPM2	9	p13.3	7.56138	1.50279
319198			2	q37.1	-7.5591	-1.29972
306907	Synaptic vesicle membrane protein VAT-1 homolog (EC 1.-.-.-). [Source:Uniprot/SWISSPROT;Acc:Q99536]	VAT1	17	q21.31	7.52862	1.09021
312076		C20orf4	20	q11.23	7.51812	0.685372
300161	SA hypertension-associated homolog isoform 1 [Source:RefSeq_peptide;Acc:NP_005613]	ACSM3	16	p12.3	-7.51758	-1.35163
306319	Eukaryotic translation initiation factor 3 subunit 9 (eIF-3 eta) (eIF3 p116) (eIF3 p110) (eIF3b) (Prt1 homolog) (hPrt1). [Source:Uniprot/SWISSPROT;Acc:P55884]	EIF3S9	7	p22.3	7.50283	0.844176
316270	COP9 signalosome complex subunit 7b (Signalosome subunit 7b) (SGN7b) (JAB1-containing signalosome subunit 7b). [Source:Uniprot/SWISSPROT;Acc:Q9H9Q2]	COPS7B	2	q37.1	7.49647	0.67667
302384	3-hydroxyacyl-CoA dehydrogenase type-2 (EC 1.1.1.35) (3-hydroxyacyl- CoA dehydrogenase type II) (Type II HADH) (3-hydroxy-2-methylbutyryl- CoA dehydrogenase) (EC 1.1.1.178) (Endoplasmic reticulum-associated amyloid beta-peptide-binding protein) (Short-cha	HADH2	X	p11.22	7.49633	0.773494
327056	Hematopoietic progenitor cell antigen CD34 precursor. [Source:Uniprot/SWISSPROT;Acc:P28906]	CD34	1	q32.2	7.49603	0.621866
316521	naked cuticle homolog 2 [Source:RefSeq_peptide;Acc:NP_149111]	NKD2	5	p15.33	7.47743	1.26717
319448	Platelet-activating factor acetylhydrolase 2, cytoplasmic (EC 3.1.1.47) (Serine-dependent phospholipase A2) (HSD-PLA2). [Source:Uniprot/SWISSPROT;Acc:Q99487]	PAFAH2	1	p36.11	-7.46302	-0.753305
305017	Cystatin-9-like precursor. [Source:Uniprot/SWISSPROT;Acc:Q9H4G1]	CST9L	20	p11.21	7.46184	0.798951
300782	V-set and immunoglobulin domain-containing protein 2 precursor (CT- like protein) (Cortical thymocyte-like protein). [Source:Uniprot/SWISSPROT;Acc:Q96IQ7]	VSIG2	11	q24.2	-7.4547	-1.53088
306213	Histone H2AV (H2A.F/Z). [Source:Uniprot/SWISSPROT;Acc:Q71UI9]	H2AFV	7	p13	7.44167	0.739565
301376	LIM domain and actin-binding protein 1 (Epithelial protein lost in neoplasm). [Source:Uniprot/SWISSPROT;Acc:Q9UHB6]	LIMA1	12	q13.12	-7.43825	-1.53963
303812	Fc fragment of IgG binding protein [Source:RefSeq_peptide;Acc:NP_003881]	FCGBP	19	q13.2	-7.37983	-1.95874
316995	family with sequence similarity 58, member A (FAM58A), mRNA [Source:RefSeq_dna;Acc:NM_152274]	FAM58A	X	q28	7.36725	0.793278
310599	Epiregulin precursor. [Source:Uniprot/SWISSPROT;Acc:O14944]	EREG	4	q13.3	7.36289	2.12985
310394	Extracellular sulfatase Sulf-2 precursor (EC 3.1.6.-) (HSulf-2). [Source:Uniprot/SWISSPROT;Acc:Q8IWU5]	SULF2	20	q13.12	7.3613	1.26552
302234	Alpha-N-acetylgalactosaminide alpha-2,6-sialyltransferase 1 (EC 2.4.99.3) (GalNAc alpha-2,6-sialyltransferase I) (ST6GalNAc I) (Sialyltransferase 7A). [Source:Uniprot/SWISSPROT;Acc:Q9NSC7]	ST6GALNAC1	17	q25.1	-7.35552	-1.89963
300757					-7.34294	-1.71003
320457	Podoplanin precursor (Glycoprotein 36) (Gp36) (PA2.26 antigen) (T1A) (T1-alpha) (Aggrus). [Source:Uniprot/SWISSPROT;Acc:Q86YL7]	PDPN	1	p36.21	7.33994	0.66681
307342	Forkhead box protein M1 (Forkhead-related protein FKHL16) (Hepatocyte nuclear factor 3 forkhead homolog 11) (HNF-3/fork-head homolog 11) (HFH-11) (Winged helix factor from INS-1 cells) (M-phase phosphoprotein 2) (MPM-2 reactive phosphoprotein 2) (Transcri	FOXM1	12	p13.33	7.33165	1.07554
311867	Single-stranded DNA-binding protein 4. [Source:Uniprot/SWISSPROT;Acc:Q9BWG4]	SSBP4	19	p13.11	7.33014	0.919215
332099					7.32862	1.35512
327589	BolA-like protein 2. [Source:Uniprot/SWISSPROT;Acc:Q9H3K6]	BOLA2, BOLA2B	16	p11.2	7.31572	0.831905
323097	Serine/threonine-protein kinase PLK1 (EC 2.7.11.21) (Polo-like kinase 1) (PLK-1) (Serine/threonine-protein kinase 13) (STPK13). [Source:Uniprot/SWISSPROT;Acc:P53350]	PLK1	16	p12.1	7.31382	0.747574
302016	Protein FAM50A (XAP-5 protein) (HXC-26 protein). [Source:Uniprot/SWISSPROT;Acc:Q14320]	FAM50A	X	q28	7.31274	0.737958
319142	proline rich 14 [Source:RefSeq_peptide;Acc:NP_076936]	PRR14	16	p11.2	7.31214	0.66275
306895	Collagen alpha-1(I) chain precursor. [Source:Uniprot/SWISSPROT;Acc:P02452]	COL1A1	17	q21.33	7.30943	2.12832
308116	Collagen alpha-1(VII) chain precursor (Long-chain collagen) (LC collagen). [Source:Uniprot/SWISSPROT;Acc:Q02388]	COL7A1	3	p21.31	7.30332	0.974274
302717	Ubiquitin-conjugating enzyme E2 T (EC 6.3.2.19) (Ubiquitin-protein ligase T) (Ubiquitin carrier protein T). [Source:Uniprot/SWISSPROT;Acc:Q9NPD8]	UBE2T	1	q32.1	7.29963	0.711355
308865	thioredoxin interacting protein [Source:RefSeq_peptide;Acc:NP_006463]	TXNIP	1	q21.1	-7.28635	-1.18792
316113	Small nuclear ribonucleoprotein G (snRNP-G) (Sm protein G) (Sm-G) (SmG). [Source:Uniprot/SWISSPROT;Acc:P62308]	SNRPG	2	p13.3	7.27833	0.764568
304893	Negative elongation factor C/D (NELF-C/D) (TH1-like protein). [Source:Uniprot/SWISSPROT;Acc:Q8IXH7]	TH1L	20	q13.32	7.27474	0.81234
303556	Targeting protein for Xklp2 (Restricted expression proliferation- associated protein 100) (p100) (Differentially expressed in cancerous and noncancerous lung cells 2) (DIL-2) (Protein FLS353) (Hepatocellular carcinoma-associated antigen 519). [Source:Unip	TPX2	20	q11.21	7.27326	1.02615
317974	Small inducible cytokine A28 precursor (CCL28) (Mucosae-associated epithelial chemokine) (MEC) (Protein CCK1). [Source:Uniprot/SWISSPROT;Acc:Q9NRJ3]	CCL28	5	p12	-7.2687	-0.962925
312820	Centaurin-gamma 3 (ARF-GAP with GTP-binding protein-like, ankyrin repeat and pleckstrin homology domains 3) (AGAP-3) (MR1-interacting protein) (MRIP-1) (CRAM-associated GTPase) (CRAG). [Source:Uniprot/SWISSPROT;Acc:Q96P47]	CENTG3	7	q36.1	7.26543	0.7016
311615	E2F-associated phosphoprotein (EAPP). [Source:Uniprot/SWISSPROT;Acc:Q56P03]		14	q13.1	-7.25302	-0.43058
303457	phosphatidylglycerophosphate synthase 1 [Source:RefSeq_peptide;Acc:NP_077733]	PGS1	17	q25.3	7.25246	0.877942
310993	Interferon regulatory factor 3 (IRF-3). [Source:Uniprot/SWISSPROT;Acc:Q14653]	IRF3	19	q13.33	7.24948	0.705916
305803	U1 small nuclear ribonucleoprotein 70 kDa (U1 snRNP 70 kDa) (snRNP70) (U1-70K). [Source:Uniprot/SWISSPROT;Acc:P08621]	SNRP70	19	q13.33	7.24013	0.760125
310409	Xaa-Pro dipeptidase (EC 3.4.13.9) (X-Pro dipeptidase) (Proline dipeptidase) (Prolidase) (Imidodipeptidase). [Source:Uniprot/SWISSPROT;Acc:P12955]	PEPD	19	q13.11	7.22942	0.848164
317500	solute carrier family 25, member 25 isoform c [Source:RefSeq_peptide;Acc:NP_001006643]	SLC25A25	9	q34.11	7.22748	0.560755
323634	zinc finger protein 598 [Source:RefSeq_peptide;Acc:NP_835461]	ZNF598	16	p13.3	7.22639	0.531808
325717	Stathmin-3 (SCG10-like protein). [Source:Uniprot/SWISSPROT;Acc:Q9NZ72]	STMN3	20	q13.33	7.22189	1.85983
322548	Uncharacterized protein C14orf50. [Source:Uniprot/SWISSPROT;Acc:Q96LQ0]	C14orf50	14	q23.3	-7.21592	-0.93035
325992	Atonal protein homolog 1 (Helix-loop-helix protein hATH-1). [Source:Uniprot/SWISSPROT;Acc:Q92858]	ATOH1	4	q22.3	-7.21229	-1.25059
303562	p53 and DNA damage-regulated protein 1. [Source:Uniprot/SWISSPROT;Acc:Q9NUG6]	PDRG1	20	q11.21	7.21056	0.939745
322080	CDNA FLJ46511 fis, clone THYMU3031868. [Source:Uniprot/SPTREMBL;Acc:Q6ZRB0]		7	p22.3	7.20797	0.637714
301522	NA	NA	NA	NA	-7.20122	-1.62655
334315	Ribonuclease 4 precursor (EC 3.1.27.-) (RNase 4). [Source:Uniprot/SWISSPROT;Acc:P34096]	ANG, RNASE4	14	q11.2	-7.19535	-1.45186
312016	Low-density lipoprotein receptor-related protein 3 precursor (hLRp105). [Source:Uniprot/SWISSPROT;Acc:O75074]	LRP3	19	q13.11	7.19517	1.00501
306035	DNA ligase 1 (EC 6.5.1.1) (DNA ligase I) (Polydeoxyribonucleotide synthase [ATP] 1). [Source:Uniprot/SWISSPROT;Acc:P18858]	LIG1	19	q13.32	7.19422	0.805828
300241	transmembrane protein 132A isoform a [Source:RefSeq_peptide;Acc:NP_060340]	TMEM132A	11	q12.2	7.19287	1.09308
334467	GINS complex subunit 3 (Psf3 homolog) [Source:RefSeq_peptide;Acc:NP_073607]	GINS3	16	q21	7.19171	0.773885
322117	Collagen triple helix repeat-containing protein 1 precursor (NMTC1 protein). [Source:Uniprot/SWISSPROT;Acc:Q96CG8]	CTHRC1	8	q22.3	7.18942	1.3973
315542	SH3-containing GRB2-like protein 1 (Endophilin-2) (Endophilin-A2) (SH3 domain protein 2B) (Extra eleven-nineteen leukemia fusion gene) (EEN) (EEN fusion partner of MLL). [Source:Uniprot/SWISSPROT;Acc:Q99961]	SH3GL1	19	p13.3	7.18341	0.541258
310329	Nuclear receptor coactivator 5 (NCoA-5) (Coactivator independent of AF-2) (CIA). [Source:Uniprot/SWISSPROT;Acc:Q9HCD5]	NCOA5	20	q13.12	7.18003	0.731356
331628	Transcriptional enhancer factor TEF-3 (TEA domain family member 4) (TEAD-4) (Transcription factor RTEF-1). [Source:Uniprot/SWISSPROT;Acc:Q15561]	TEAD4	12	p13.33	7.17934	0.753031
312779	Microrchidia protein 2 (MORC family CW-type zinc finger 2) (Zinc finger CW-type coiled-coil domain protein 1). [Source:Uniprot/SWISSPROT;Acc:Q9Y6X9]	MORC2	22	q12.2	7.17241	0.565477
322454	Catechol-O-methyltransferase domain-containing protein 1 (EC 2.1.1.-). [Source:Uniprot/SWISSPROT;Acc:Q86VU5]	COMTD1	10	q22.2	7.16621	0.892491
301183	All-trans-retinol 13,14-reductase precursor (EC 1.3.99.23) (All-trans- 13,14-dihydroretinol saturase) (RetSat). [Source:Uniprot/SWISSPROT;Acc:Q6NUM9]	RETSAT	2	p11.2	-7.15473	-0.60284
300783	V-set and immunoglobulin domain-containing protein 2 precursor (CT- like protein) (Cortical thymocyte-like protein). [Source:Uniprot/SWISSPROT;Acc:Q96IQ7]	VSIG2	11	q24.2	-7.15352	-1.3412
315890	Cathepsin K precursor (EC 3.4.22.38) (Cathepsin O) (Cathepsin X) (Cathepsin O2). [Source:Uniprot/SWISSPROT;Acc:P43235]	CTSK	1	q21.2	7.15286	1.33847
307526	Uncharacterized protein C6orf105. [Source:Uniprot/SWISSPROT;Acc:Q96IZ2]	C6orf105	6	p24.1	-7.14641	-0.98011
303548	Nuclear receptor coactivator 6 (Amplified in breast cancer protein 3) (Cancer-amplified transcriptional coactivator ASC-2) (Activating signal cointegrator 2) (ASC-2) (Peroxisome proliferator-activated receptor-interacting protein) (PPAR-interacting protei	NCOA6	20	q11.22	7.14629	0.719958
307164	Pre-mRNA-splicing factor 19 (PRP19/PSO4 homolog) (Nuclear matrix protein 200) (hPso4). [Source:Uniprot/SWISSPROT;Acc:Q9UMS4]	PRPF19	11	q12.2	7.14129	0.544262
326035	TTP1. [Source:Uniprot/SPTREMBL;Acc:Q96P75]	C17orf79	17	q11.2	7.13733	0.789803
311865	peroxidasin homolog [Source:RefSeq_peptide;Acc:NP_036425]	PXDN	2	p25.3	7.12738	1.18009
310907	Dynein light chain 2A, cytoplasmic (Dynein-associated protein Km23) (Bithoraxoid-like protein) (BLP). [Source:Uniprot/SWISSPROT;Acc:Q9NP97]	DYNLRB1	20	q11.22	7.12428	0.67869
302515	Netrin-4 precursor (Beta-netrin) (Hepar-derived netrin-like protein). [Source:Uniprot/SWISSPROT;Acc:Q9HB63]	NTN4	12	q22	-7.11563	-1.53132
308254	Chloride channel protein 2 (ClC-2). [Source:Uniprot/SWISSPROT;Acc:P51788]	CLCN2	3	q27.1	7.11303	0.847207
323236	UDP-glucuronosyltransferase 1-6 precursor (EC 2.4.1.17) (UDP- glucuronosyltransferase 1A6) (UDPGT) (UGT1*6) (UGT1-06) (UGT1.6) (UGT- 1F) (UGT1F) (Phenol-metabolizing UDP-glucuronosyltransferase). [Source:Uniprot/SWISSPROT;Acc:P19224]	UGT1A@, UGT1A8, UGT1A10, UGT1A9, UGT1A7, UGT1A6, UGT1A5, UGT1A4, UGT1A3, UGT1A1	2	q37.1	-7.10687	-1.07887
310908	Dynein light chain 2A, cytoplasmic (Dynein-associated protein Km23) (Bithoraxoid-like protein) (BLP). [Source:Uniprot/SWISSPROT;Acc:Q9NP97]	DYNLRB1	20	q11.22	7.08295	0.802229
303451	ADAMTS-2 precursor (EC 3.4.24.14) (A disintegrin and metalloproteinase with thrombospondin motifs 2) (ADAM-TS 2) (ADAM-TS2) (Procollagen I/II amino propeptide-processing enzyme) (Procollagen I N-proteinase) (PC I-NP) (Procollagen N-endopeptidase) (pNPI).	ADAMTS2	5	q35.3	7.08132	1.13923
315383	Transcription factor GATA-6 (GATA-binding factor 6). [Source:Uniprot/SWISSPROT;Acc:Q92908]	GATA6	18	q11.2	-7.08043	-0.540685
315558	Hyaluronan and proteoglycan link protein 4 precursor (Brain link protein 2). [Source:Uniprot/SWISSPROT;Acc:Q86UW8]	TM6SF2, HAPLN4	19	p13.11	-7.06134	-1.37953
312578	Beta-catenin-like protein 1 (Nuclear-associated protein) (NAP) (Protein NYD-SP19). [Source:Uniprot/SWISSPROT;Acc:Q8WYA6]	CTNNBL1	20	q11.23	7.05674	0.648309
320827	olfactomedin-like 2B [Source:RefSeq_peptide;Acc:NP_056256]	OLFML2B	1	q23.3	7.05504	1.02156
321374		C4orf34	4	p14	-7.05296	-0.921408
301218	Desmoglein-2 precursor (HDGC). [Source:Uniprot/SWISSPROT;Acc:Q14126]	DSG2	18	q12.1	-7.05221	-1.38218
318541	C4orf19 protein. [Source:Uniprot/SPTREMBL;Acc:Q8IY42]	C4orf19	4	p14	-7.05162	-0.795641
324633	tRNA-dihydrouridine synthase 1-like (EC 1.-.-.-). [Source:Uniprot/SWISSPROT;Acc:Q6P1R4]	DUS1L	17	q25.3	7.04538	0.727616
302739	U1 small nuclear ribonucleoprotein A (U1 snRNP protein A) (U1A protein) (U1-A). [Source:Uniprot/SWISSPROT;Acc:P09012]	SNRPA	19	q13.2	7.0444	0.749206

## Sheet: sup_table1b
reporterID	description	HGNCsymbol	location		t-statistic	Fold Change
NA					16.2768	0.683891
325176	Probable serine protease HTRA3 precursor (EC 3.4.21.-) (High- temperature requirement factor A3) (Pregnancy-related serine protease). [Source:Uniprot/SWISSPROT;Acc:P83110]	HTRA3	4	p16.1	15.8829	0.929362
318471	Thy-1 membrane glycoprotein precursor (Thy-1 antigen) (CD90 antigen) (CDw90 antigen). [Source:Uniprot/SWISSPROT;Acc:P04216]	THY1	11	q23.3	14.5618	0.709853
316360	Smooth muscle cell-expressed and macrophage conditioned medium-induced protein 64 (Smag-64). [Source:Uniprot/SWISSPROT;Acc:Q9NRT5]	COL8A1	3	q12.1	14.4681	0.836377
323171	PRotein Associated with Tlr4 [Source:RefSeq_peptide;Acc:NP_689968]		7	q22.1	13.8914	0.330473
306896	Collagen alpha-1(I) chain precursor. [Source:Uniprot/SWISSPROT;Acc:P02452]	COL1A1	17	q21.33	13.2445	0.605673
307896	SPARC precursor (Secreted protein acidic and rich in cysteine) (Osteonectin) (ON) (Basement-membrane protein 40) (BM-40). [Source:Uniprot/SWISSPROT;Acc:P09486]	SPARC	5	q33.1	11.6046	0.557967
318473	Thy-1 membrane glycoprotein precursor (Thy-1 antigen) (CD90 antigen) (CDw90 antigen). [Source:Uniprot/SWISSPROT;Acc:P04216]	THY1	11	q23.3	11.5041	0.654372
320718	matrix-remodelling associated 8 [Source:RefSeq_peptide;Acc:NP_115724]	MXRA8	1	p36.33	11.4961	0.536515
322711	Fibrillin-1 precursor. [Source:Uniprot/SWISSPROT;Acc:P35555]	FBN1	15	q21.1	11.418	0.607504
322664	Serine protease HTRA1 precursor (EC 3.4.21.-) (L56). [Source:Uniprot/SWISSPROT;Acc:Q92743]	HTRA1	10	q26.13	11.1816	0.506415
308418	Fibronectin precursor (FN) (Cold-insoluble globulin) (CIG). [Source:Uniprot/SWISSPROT;Acc:P02751]	FN1	2	q35	11.1382	0.889146
321966	Collagen alpha-2(I) chain precursor. [Source:Uniprot/SWISSPROT;Acc:P08123]	COL1A2	7	q21.3	11.0028	0.753087
326205	EGF-containing fibulin-like extracellular matrix protein 2 precursor (Fibulin-4) (FIBL-4) (UPH1 protein). [Source:Uniprot/SWISSPROT;Acc:O95967]	EFEMP2	11	q13.1	10.9996	0.388444
300549	Macrophage mannose receptor 2 precursor (Urokinase receptor-associated protein) (Endocytic receptor 180) (CD280 antigen). [Source:Uniprot/SWISSPROT;Acc:Q9UBG0]	MRC2	17	q23.3	10.8902	0.555717
317870	Coiled-coil domain-containing protein 3 precursor. [Source:Uniprot/SWISSPROT;Acc:Q9BQI4]	CCDC3	10	p13	10.7476	0.448598
311866	peroxidasin homolog [Source:RefSeq_peptide;Acc:NP_036425]	PXDN	2	p25.3	10.6008	0.522156
323020	Nicotinamide N-methyltransferase (EC 2.1.1.1). [Source:Uniprot/SWISSPROT;Acc:P40261]	NNMT	11	q23.2	10.5976	0.495131
327702	Cysteine and glycine-rich protein 2 (Cysteine-rich protein 2) (CRP2) (Smooth muscle cell LIM protein) (SmLIM) (LIM-only protein 5). [Source:Uniprot/SWISSPROT;Acc:Q16527]	CSRP2	12	q21.2	10.4791	0.330644
313177	Collagen alpha-2(IV) chain precursor. [Source:Uniprot/SWISSPROT;Acc:P08572]	COL4A2	13	q34	10.3532	0.479197
306907	Synaptic vesicle membrane protein VAT-1 homolog (EC 1.-.-.-). [Source:Uniprot/SWISSPROT;Acc:Q99536]	VAT1	17	q21.31	10.3496	0.414514
314926	Collagen alpha-1(IV) chain precursor. [Source:Uniprot/SWISSPROT;Acc:P02462]	COL4A1	13	q34	10.2256	0.49033
322582	Ubiquitin domain-containing protein 1. [Source:Uniprot/SWISSPROT;Acc:Q9HAC8]	UBTD1	10	q24.1	10.208	0.259604
306895	Collagen alpha-1(I) chain precursor. [Source:Uniprot/SWISSPROT;Acc:P02452]	COL1A1	17	q21.33	10.1313	0.815952
309157	Latent-transforming growth factor beta-binding protein 2 precursor (LTBP-2). [Source:Uniprot/SWISSPROT;Acc:Q14767]	LTBP2	14	q24.3	10.0812	0.415713
326726	Anterior gradient protein 3 homolog precursor (AG-3 protein) (hAG-3) (AG3) (Breast cancer membrane protein 11). [Source:Uniprot/SWISSPROT;Acc:Q8TD06]		7	p21.1	-10.0751	-1.10122
314938	Somatostatin receptor type 1 (SS1R) (SRIF-2). [Source:Uniprot/SWISSPROT;Acc:P30872]	SSTR1	14	q21.1	10.0312	0.490203
NA					10.0053	0.550673
327056	Hematopoietic progenitor cell antigen CD34 precursor. [Source:Uniprot/SWISSPROT;Acc:P28906]	CD34	1	q32.2	9.98563	0.233358
320379	Cytochrome c oxidase polypeptide VIIa-heart, mitochondrial precursor (EC 1.9.3.1) (Cytochrome c oxidase subunit VIIa-H) (COX VIIa-M). [Source:Uniprot/SWISSPROT;Acc:P24310]	COX7A1	19	q13.12	9.98244	0.400839
324162	Tropomyosin beta chain (Tropomyosin 2) (Beta-tropomyosin). [Source:Uniprot/SWISSPROT;Acc:P07951]	TPM2	9	p13.3	9.92089	0.559454
NA					9.87191	0.512753
310067	Urokinase-type plasminogen activator precursor (EC 3.4.21.73) (uPA) (U-plasminogen activator) [Contains: Urokinase-type plasminogen activator long chain A; Urokinase-type plasminogen activator short chain A; Urokinase-type plasminogen activator chain B].	PLAU	10	q22.2	9.84343	0.553837
304905	Proteasome subunit alpha type 7 (EC 3.4.25.1) (Proteasome subunit RC6- 1) (Proteasome subunit XAPC7). [Source:Uniprot/SWISSPROT;Acc:O14818]	PSMA7	20	q13.33	9.84088	0.434882
304495	Metalloproteinase inhibitor 3 precursor (TIMP-3) (Tissue inhibitor of metalloproteinases 3) (Protein MIG-5). [Source:Uniprot/SWISSPROT;Acc:P35625]	TIMP3	22	q12.3	9.83107	0.448492
NA					9.80231	0.54765
322117	Collagen triple helix repeat-containing protein 1 precursor (NMTC1 protein). [Source:Uniprot/SWISSPROT;Acc:Q96CG8]	CTHRC1	8	q22.3	9.71805	0.531053
318311	Protein FAM3D precursor. [Source:Uniprot/SWISSPROT;Acc:Q96BQ1]	FAM3D	3	p14.2	-9.69771	-0.507072
308417	Fibronectin precursor (FN) (Cold-insoluble globulin) (CIG). [Source:Uniprot/SWISSPROT;Acc:P02751]	FN1	2	q35	9.54615	0.736124
322605	solute carrier family 39 (zinc transporter), member 13 [Source:RefSeq_peptide;Acc:NP_689477]	SLC39A13	11	p11.2	9.52273	0.209455
306062	Pleckstrin homology domain-containing family A member 4 (Phosphoinositol 3-phosphate-binding protein 1) (PEPP-1). [Source:Uniprot/SWISSPROT;Acc:Q9H4M7]	PLEKHA4	19	q13.33	9.52239	0.352035
303293	Alpha-taxilin. [Source:Uniprot/SWISSPROT;Acc:P40222]	TXLNA	1	p35.1	9.47373	0.311398
303466	72 kDa type IV collagenase precursor (EC 3.4.24.24) (72 kDa gelatinase) (Matrix metalloproteinase-2) (MMP-2) (Gelatinase A) (TBE- 1). [Source:Uniprot/SWISSPROT;Acc:P08253]	MMP2	16	q12.2	9.46956	0.518516
311910	Collagen alpha-1(V) chain precursor. [Source:Uniprot/SWISSPROT;Acc:P20908]	COL5A1	9	q34.3	9.45023	0.463394
302319	Alpha-N-acetylgalactosaminide alpha-2,6-sialyltransferase 1 (EC 2.4.99.3) (GalNAc alpha-2,6-sialyltransferase I) (ST6GalNAc I) (Sialyltransferase 7A). [Source:Uniprot/SWISSPROT;Acc:Q9NSC7]	ST6GALNAC1	17	q25.1	9.44465	0.218696
327637	Ubiquitin-conjugating enzyme E2 C (EC 6.3.2.19) (Ubiquitin-protein ligase C) (Ubiquitin carrier protein C) (UbcH10). [Source:Uniprot/SWISSPROT;Acc:O00762]	UBE2C	20	q13.12	9.39915	0.493015
320827	olfactomedin-like 2B [Source:RefSeq_peptide;Acc:NP_056256]	OLFML2B	1	q23.3	9.39453	0.386591
NA					9.39169	0.191685
322606	solute carrier family 39 (zinc transporter), member 13 [Source:RefSeq_peptide;Acc:NP_689477]	SLC39A13	11	p11.2	9.3709	0.248058
306418	adipocyte enhancer binding protein 1 precursor [Source:RefSeq_peptide;Acc:NP_001120]	AEBP1	7	p13	9.36072	0.508923
320434	Integrin alpha-5 precursor (Fibronectin receptor subunit alpha) (Integrin alpha-F) (VLA-5) (CD49e antigen) [Contains: Integrin alpha-5 heavy chain; Integrin alpha-5 light chain]. [Source:Uniprot/SWISSPROT;Acc:P08648]	ITGA5	12	q13.2	9.35449	0.328869
326432	LOC541471 protein (Hypothetical protein MGC4677). [Source:Uniprot/SPTREMBL;Acc:Q96C48]		2	q13	9.27889	0.32249
315890	Cathepsin K precursor (EC 3.4.22.38) (Cathepsin O) (Cathepsin X) (Cathepsin O2). [Source:Uniprot/SWISSPROT;Acc:P43235]	CTSK	1	q21.2	9.22549	0.497896
326067	Olfactory receptor 5B2 (OST073) (Olfactory receptor OR11-240). [Source:Uniprot/SWISSPROT;Acc:Q96R09]	OR5B2	11	q12.1	9.22404	0.236606
306335	Procollagen C-endopeptidase enhancer 1 precursor (Procollagen COOH- terminal proteinase enhancer 1) (Procollagen C-proteinase enhancer 1) (PCPE-1) (Type I procollagen COOH-terminal proteinase enhancer) (Type 1 procollagen C-proteinase enhancer protein). [	PCOLCE	7	q22.1	9.15567	0.427724
305096	adlican [Source:RefSeq_peptide;Acc:NP_056234]	MXRA5	X	p22.33	9.08554	0.474942
320675	Podoplanin precursor (Glycoprotein 36) (Gp36) (PA2.26 antigen) (T1A) (T1-alpha) (Aggrus). [Source:Uniprot/SWISSPROT;Acc:Q86YL7]	PDPN	1	p36.21	9.07769	0.431115
332435	similar to Ubiquitin-conjugating enzyme E2 C (Ubiquitin-protein ligase C) (Ubiquitin carrier protein C) (UbcH10) (LOC648937), mRNA [Source:RefSeq_dna;Acc:XR_018466]		15	q13.3	9.06194	0.470556
307527	Uncharacterized protein C6orf105. [Source:Uniprot/SWISSPROT;Acc:Q96IZ2]	C6orf105	6	p24.1	-9.04833	-0.392627
323222	cerebral endothelial cell adhesion molecule 1 [Source:RefSeq_peptide;Acc:NP_057258]	CEECAM1	9	q34.11	9.00146	0.522889
303451	ADAMTS-2 precursor (EC 3.4.24.14) (A disintegrin and metalloproteinase with thrombospondin motifs 2) (ADAM-TS 2) (ADAM-TS2) (Procollagen I/II amino propeptide-processing enzyme) (Procollagen I N-proteinase) (PC I-NP) (Procollagen N-endopeptidase) (pNPI).	ADAMTS2	5	q35.3	8.99777	0.421192
311865	peroxidasin homolog [Source:RefSeq_peptide;Acc:NP_036425]	PXDN	2	p25.3	8.98532	0.434483
NA					8.94021	0.461229
312160	raft-linking protein [Source:RefSeq_peptide;Acc:NP_055965]		3	p25.1	8.87636	0.358733
NA					8.85542	0.444244
308492	Melanophilin (Exophilin-3) (Synaptotagmin-like protein 2a) (Slp homolog lacking C2 domains a). [Source:Uniprot/SWISSPROT;Acc:Q9BV36]	MLPH	2	q37.3	-8.8502	-0.567916
326162	Host cell factor (HCF) (HCF-1) (C1 factor) (VP16 accessory protein) (VCAF) (CFF) [Contains: HCF N-terminal chain 1; HCF N-terminal chain 2; HCF N-terminal chain 3; HCF N-terminal chain 4; HCF N-terminal chain 5; HCF N-terminal chain 6; HCF C-terminal chai	HCFC1	X	q28	8.83235	0.253839
321192	transmembrane protein 58 [Source:RefSeq_peptide;Acc:NP_937792]	TMEM58	1	q32.1	8.78241	0.180591
NA					8.7542	0.501698
324933	Heat-shock protein beta-2 (HspB2) (DMPK-binding protein) (MKBP). [Source:Uniprot/SWISSPROT;Acc:Q16082]	HSPB2	11	q23.1	8.75413	0.374303
310368	Zinc finger protein SNAI1 (Protein snail homolog) (Protein sna). [Source:Uniprot/SWISSPROT;Acc:O95863]	SNAI1	20	q13.13	8.75306	0.419343
309675	PDZ and LIM domain protein 2 (PDZ-LIM protein mystique) (PDZ-LIM protein). [Source:Uniprot/SWISSPROT;Acc:Q96JY6]	PDLIM2	8	p21.3	8.74483	0.271485
312244	Claudin-like protein 24. [Source:Uniprot/SWISSPROT;Acc:Q9BSN7]	C16orf30	16	p13.3	8.73207	0.317237
325144	Ribosome biogenesis protein BOP1 (Block of proliferation 1 protein). [Source:Uniprot/SWISSPROT;Acc:Q14137]	BOP1	8	q24.3	8.67479	0.341581
310919	Uncharacterized protein C20orf52. [Source:Uniprot/SWISSPROT;Acc:P60602]	C20orf52	20	q11.22	8.64323	0.300684
NA					-8.62276	-0.432087
312076		C20orf4	20	q11.23	8.61855	0.239141
308710	Spermidine synthase (EC 2.5.1.16) (Putrescine aminopropyltransferase) (SPDSY). [Source:Uniprot/SWISSPROT;Acc:P19623]	SRM	1	p36.22	8.61367	0.271358
310906	RNA-binding protein Raly (hnRNP associated with lethal yellow homolog) (Autoantigen p542). [Source:Uniprot/SWISSPROT;Acc:Q9UKM9]	RALY	20	q11.22	8.58912	0.299093
314928	Ras-related protein Rab-20. [Source:Uniprot/SWISSPROT;Acc:Q9NX57]	RAB20	13	q34	8.57926	0.2276
314530	Solute carrier family 40 member 1 (Ferroportin-1) (Iron-regulated transporter 1). [Source:Uniprot/SWISSPROT;Acc:Q9NP59]	SLC40A1	2	q32.2	-8.57441	-0.702565
326830			2	q37.1	-8.54683	-0.423641
323240	UDP-glucuronosyltransferase 1-6 precursor (EC 2.4.1.17) (UDP- glucuronosyltransferase 1A6) (UDPGT) (UGT1*6) (UGT1-06) (UGT1.6) (UGT- 1F) (UGT1F) (Phenol-metabolizing UDP-glucuronosyltransferase). [Source:Uniprot/SWISSPROT;Acc:P19224]	UGT1A@, UGT1A8, UGT1A10, UGT1A9, UGT1A7, UGT1A6, UGT1A5, UGT1A4, UGT1A3, UGT1A1	2	q37.1	-8.53736	-0.430881
328395	Insulin-like growth factor-binding protein 5 precursor (IGFBP-5) (IBP- 5) (IGF-binding protein 5). [Source:Uniprot/SWISSPROT;Acc:P24593]	IGFBP5	2	q35	8.53452	0.706927
313331		C6orf117	6	q14.3	-8.52586	-0.463152
315689	CDNA FLJ39147 fis, clone OCBBF2000523. [Source:Uniprot/SPTREMBL;Acc:Q8N8N6]		1	p34.3	8.51619	0.213716
306031	C-type lectin domain family 11 member A precursor (Stem cell growth factor) (Lymphocyte secreted C-type lectin) (p47) (C-type lectin superfamily member 3). [Source:Uniprot/SWISSPROT;Acc:Q9Y240]	CLEC11A	19	q13.33	8.49288	0.278925
305137	Histone-lysine N-methyltransferase, H3 lysine-9 specific 1 (EC 2.1.1.43) (Histone H3-K9 methyltransferase 1) (H3-K9-HMTase 1) (Suppressor of variegation 3-9 homolog 1) (Su(var)3-9 homolog 1). [Source:Uniprot/SWISSPROT;Acc:O43463]	SUV39H1	X	p11.23	8.47206	0.289574
320031	WD repeat protein 4. [Source:Uniprot/SWISSPROT;Acc:P57081]	WDR4	21	q22.3	8.46056	0.358477
309345	Homeobox protein TGIF2 (TGFB-induced factor 2) (5'-TG-3'-interacting factor 2) (TGF(beta)-induced transcription factor 2). [Source:Uniprot/SWISSPROT;Acc:Q9GZN2]	TGIF2	20	q11.23	8.43679	0.417379
315542	SH3-containing GRB2-like protein 1 (Endophilin-2) (Endophilin-A2) (SH3 domain protein 2B) (Extra eleven-nineteen leukemia fusion gene) (EEN) (EEN fusion partner of MLL). [Source:Uniprot/SWISSPROT;Acc:Q99961]	SH3GL1	19	p13.3	8.43572	0.191893
327161	Rab15 effector protein [Source:RefSeq_peptide;Acc:NP_001025045]		12	p11.22	-8.41896	-0.48358
311510	immunoglobulin superfamily containing leucine-rich repeat [Source:RefSeq_peptide;Acc:NP_958934]	ISLR	15	q24.1	8.41673	0.364289
304921	ADP-ribosylation factor GTPase-activating protein 1 (ADP-ribosylation factor 1 GTPase-activating protein) (ARF1 GAP) (ARF1-directed GTPase- activating protein) (GAP protein). [Source:Uniprot/SWISSPROT;Acc:Q8N6T3]	ARFGAP1	20	q13.33	8.40265	0.314768
321661	Guanylate cyclase soluble subunit alpha-3 (EC 4.6.1.2) (GCS-alpha-3) (Soluble guanylate cyclase large subunit) (GCS-alpha-1). [Source:Uniprot/SWISSPROT;Acc:Q02108]	GUCY1A3	4	q32.1	8.39805	0.624692
315435	Anaphase-promoting complex subunit 11 (APC11) (Cyclosome subunit 11) (Hepatocellular carcinoma-associated RING finger protein). [Source:Uniprot/SWISSPROT;Acc:Q9NYG5]	ANAPC11	17	q25.3	8.39629	0.252283
314383	Sodium-dependent multivitamin transporter (Na(+)-dependent multivitamin transporter). [Source:Uniprot/SWISSPROT;Acc:Q9Y289]	SLC5A6	2	p23.3	8.39309	0.299519
318541	C4orf19 protein. [Source:Uniprot/SPTREMBL;Acc:Q8IY42]	C4orf19	4	p14	-8.38555	-0.284405
324626	Fatty acid synthase (EC 2.3.1.85) [Includes: [Acyl-carrier-protein] S- acetyltransferase (EC 2.3.1.38); [Acyl-carrier-protein] S- malonyltransferase (EC 2.3.1.39); 3-oxoacyl-[acyl-carrier-protein] synthase (EC 2.3.1.41); 3-oxoacyl-[acyl-carrier-protein] r	FASN	17	q25.3	8.38086	0.35223
317495	fatty acid desaturase 3 [Source:RefSeq_peptide;Acc:NP_068373]	FADS1, FADS3	11	q12.2	8.36805	0.231198
302233	Putative ribosomal RNA methyltransferase 1 (EC 2.1.1.-) (rRNA (uridine-2'-O-)-methyltransferase). [Source:Uniprot/SWISSPROT;Acc:Q9UET6]	FTSJ1	X	p11.23	-8.36349	-0.622748
305007	CDK5 regulatory subunit-associated protein 1 (CDK5 activator-binding protein C42). [Source:Uniprot/SWISSPROT;Acc:Q96SZ6]	CDK5RAP1	20	q11.21	8.35211	0.308987
305920	synapse defective 1, Rho GTPase, homolog 1 [Source:RefSeq_peptide;Acc:NP_149014]	SYDE1	19	p13.12	8.33676	0.248294
310394	Extracellular sulfatase Sulf-2 precursor (EC 3.1.6.-) (HSulf-2). [Source:Uniprot/SWISSPROT;Acc:Q8IWU5]	SULF2	20	q13.12	8.33089	0.439181
309366	Methylmalonate-semialdehyde dehydrogenase [acylating], mitochondrial precursor (EC 1.2.1.27) (MMSDH) (Malonate-semialdehyde dehydrogenase [acylating]) (EC 1.2.1.18). [Source:Uniprot/SWISSPROT;Acc:Q02252]	ALDH6A1	14	q24.3	-8.31257	-0.240198
303517	Serine/threonine-protein kinase 6 (EC 2.7.11.1) (Serine/threonine kinase 15) (Aurora/IPL1-related kinase 1) (Aurora-related kinase 1) (hARK1) (Aurora-A) (Breast-tumor-amplified kinase). [Source:Uniprot/SWISSPROT;Acc:O14965]	AURKA, 11409	20	q13.31	8.29165	0.355172
301376	LIM domain and actin-binding protein 1 (Epithelial protein lost in neoplasm). [Source:Uniprot/SWISSPROT;Acc:Q9UHB6]	LIMA1	12	q13.12	-8.25893	-0.528543
324304	PH domain-containing protein [Source:RefSeq_peptide;Acc:NP_079477]	PLEKHQ1	15	q22.31	8.2491	0.323686
300732	calcium activated chloride channel 1 precursor [Source:RefSeq_peptide;Acc:NP_001276]	CLCA1	1	p22.3	-8.22664	-0.794975
327655	Ubiquitin-conjugating enzyme E2 S (EC 6.3.2.19) (Ubiquitin-protein ligase S) (Ubiquitin carrier protein S) (Ubiquitin-conjugating enzyme E2-24 kDa) (E2-EPF5). [Source:Uniprot/SWISSPROT;Acc:Q16763]	UBE2S	19	q13.42	8.17976	0.342811
NA					8.17129	0.372469
304664	Granzyme B precursor (EC 3.4.21.79) (T-cell serine protease 1-3E) (Cytotoxic T-lymphocyte proteinase 2) (Lymphocyte protease) (SECT) (Granzyme-2) (Cathepsin G-like 1) (CTSGL1) (CTLA-1) (Fragmentin-2) (Human lymphocyte protein) (HLP) (C11). [Source:Uniprot	GZMB	14	q11.2	8.16015	0.437224
NA					-8.14891	-0.652441
308116	Collagen alpha-1(VII) chain precursor (Long-chain collagen) (LC collagen). [Source:Uniprot/SWISSPROT;Acc:Q02388]	COL7A1	3	p21.31	8.13288	0.33531
310908	Dynein light chain 2A, cytoplasmic (Dynein-associated protein Km23) (Bithoraxoid-like protein) (BLP). [Source:Uniprot/SWISSPROT;Acc:Q9NP97]	DYNLRB1	20	q11.22	8.12259	0.281092
301678	Collagen alpha-1(XI) chain precursor. [Source:Uniprot/SWISSPROT;Acc:P12107]	COL11A1	1	p21.1	8.11174	0.49682
315654	Reticulocalbin-3 precursor (EF-hand calcium-binding protein RLP49). [Source:Uniprot/SWISSPROT;Acc:Q96D15]	RCN3	19	q13.33	8.09567	0.270191
315755	Choline transporter-like protein 3 (Solute carrier family 44 member 3). [Source:Uniprot/SWISSPROT;Acc:Q8N4M1]	SLC44A3	1	p22.1	-8.09287	-0.358988
312907	Lysyl oxidase homolog 2 precursor (EC 1.4.3.-) (Lysyl oxidase-like protein 2) (Lysyl oxidase-related protein 2) (Lysyl oxidase-related protein WS9-14). [Source:Uniprot/SWISSPROT;Acc:Q9Y4K0]	LOXL2	8	p21.3	8.08916	0.346437
304424	Galectin-1 (Lectin galactoside-binding soluble 1) (Beta-galactoside- binding lectin L-14-I) (Lactose-binding lectin 1) (S-Lac lectin 1) (Galaptin) (14 kDa lectin) (HPL) (HBL) (Putative MAPK-activating protein MP12). [Source:Uniprot/SWISSPROT;Acc:P09382]	LGALS1	22	q13.1	8.0861	0.431316
321204	Insulin-like growth factor-binding protein 7 precursor (IGFBP-7) (IBP- 7) (IGF-binding protein 7) (MAC25 protein) (Prostacyclin-stimulating factor) (PGI2-stimulating factor) (IGFBP-rP1). [Source:Uniprot/SWISSPROT;Acc:Q16270]	IGFBP7	4	q12	8.07365	0.421511
310926	Eukaryotic translation initiation factor 6 (eIF-6) (B4 integrin interactor) (CAB) (p27(BBP)) (B(2)GCN homolog). [Source:Uniprot/SWISSPROT;Acc:P56537]	ITGB4BP	20	q11.22	8.06191	0.319505
321194	Follistatin-related protein 1 precursor (Follistatin-like 1). [Source:Uniprot/SWISSPROT;Acc:Q12841]	FSTL1	3	q13.33	8.06106	0.381449
312016	Low-density lipoprotein receptor-related protein 3 precursor (hLRp105). [Source:Uniprot/SWISSPROT;Acc:O75074]	LRP3	19	q13.11	8.05976	0.34729
306321	7,8-dihydro-8-oxoguanine triphosphatase (EC 3.1.6.-) (8-oxo-dGTPase) (Nucleoside diphosphate-linked moiety X motif 1) (Nudix motif 1). [Source:Uniprot/SWISSPROT;Acc:P36639]	NUDT1	7	p22.3	8.05973	0.272576
302785	Fibulin-1 precursor. [Source:Uniprot/SWISSPROT;Acc:P23142]	FBLN1	22	q13.31	8.04706	0.531469
302384	3-hydroxyacyl-CoA dehydrogenase type-2 (EC 1.1.1.35) (3-hydroxyacyl- CoA dehydrogenase type II) (Type II HADH) (3-hydroxy-2-methylbutyryl- CoA dehydrogenase) (EC 1.1.1.178) (Endoplasmic reticulum-associated amyloid beta-peptide-binding protein) (Short-cha	HADH2	X	p11.22	8.0419	0.260491
325273	protein kinase C, delta binding protein [Source:RefSeq_peptide;Acc:NP_659477]	PRKCDBP	11	p15.4	8.03513	0.29519
306319	Eukaryotic translation initiation factor 3 subunit 9 (eIF-3 eta) (eIF3 p116) (eIF3 p110) (eIF3b) (Prt1 homolog) (hPrt1). [Source:Uniprot/SWISSPROT;Acc:P55884]	EIF3S9	7	p22.3	8.03289	0.283975
319198			2	q37.1	-8.03262	-0.435306
323046	Uncharacterized protein C16orf45. [Source:Uniprot/SWISSPROT;Acc:Q96MC5]	C16orf45	16	p13.11	8.00972	0.212895
304922	ADP-ribosylation factor GTPase-activating protein 1 (ADP-ribosylation factor 1 GTPase-activating protein) (ARF1 GAP) (ARF1-directed GTPase- activating protein) (GAP protein). [Source:Uniprot/SWISSPROT;Acc:Q8N6T3]	ARFGAP1	20	q13.33	7.99409	0.319129
305042	GPI transamidase component PIG-U (Phosphatidylinositol-glycan biosynthesis class U protein) (Cell division cycle protein 91-like 1) (CDC91-like 1 protein). [Source:Uniprot/SWISSPROT;Acc:Q9H490]	CDC91L1	20	q11.22	7.98542	0.315495
300161	SA hypertension-associated homolog isoform 1 [Source:RefSeq_peptide;Acc:NP_005613]	ACSM3	16	p12.3	-7.98008	-0.4525
331162	glutamate receptor, ionotropic, N-methyl D-asparate-associated protein 1 [Source:RefSeq_peptide;Acc:NP_001009184]	GRINA	8	q24.3	7.97996	0.310494
NA					-7.97719	-0.369672
322915	DNA replication licensing factor MCM7 (CDC47 homolog) (P1.1-MCM3). [Source:Uniprot/SWISSPROT;Acc:P33993]	MCM7	7	q22.1	7.9652	0.327478
304419	NA	NA	NA	NA	7.95885	0.298942
307164	Pre-mRNA-splicing factor 19 (PRP19/PSO4 homolog) (Nuclear matrix protein 200) (hPso4). [Source:Uniprot/SWISSPROT;Acc:Q9UMS4]	PRPF19	11	q12.2	7.94946	0.187489
321471	FYVE and coiled-coil domain-containing protein 1 (Zinc finger FYVE domain-containing protein 7). [Source:Uniprot/SWISSPROT;Acc:Q9BQS8]	FYCO1	3	p21.31	-7.94532	-0.187811
319286		C16orf77	16	q22.1	7.91473	0.383482
321258	Fibulin-2 precursor. [Source:Uniprot/SWISSPROT;Acc:P98095]	FBLN2	3	p25.1	7.91394	0.481009
NA					7.9137	0.321165
304887	mRNA-associated protein mrnp 41 (Rae1 protein homolog). [Source:Uniprot/SWISSPROT;Acc:P78406]	RAE1	20	q13.32	7.91193	0.380575
317909	Mineralocorticoid receptor (MR). [Source:Uniprot/SWISSPROT;Acc:P08235]	NR3C2	4	q31.23	-7.89108	-0.435613
334121	Serine/threonine-protein kinase PLK1 (EC 2.7.11.21) (Polo-like kinase 1) (PLK-1) (Serine/threonine-protein kinase 13) (STPK13). [Source:Uniprot/SWISSPROT;Acc:P53350]	PLK1	16	p12.1	7.89021	0.196983
307526	Uncharacterized protein C6orf105. [Source:Uniprot/SWISSPROT;Acc:Q96IZ2]	C6orf105	6	p24.1	-7.88756	-0.336018
315227	CKLF-like MARVEL transmembrane domain-containing protein 3 (Chemokine- like factor superfamily member 3). [Source:Uniprot/SWISSPROT;Acc:Q96MX0]	CMTM3	16	q22.1	7.86635	0.301817
317432	Collagen-binding protein 2 precursor (Colligin 2) (Rheumatoid arthritis-related antigen RA-A47) (Serpin H2). [Source:Uniprot/SWISSPROT;Acc:P50454]	SERPINH1	11	q13.5	7.86065	0.287846
302074	Protein FAM50A (XAP-5 protein) (HXC-26 protein). [Source:Uniprot/SWISSPROT;Acc:Q14320]	FAM50A	X	q28	7.85248	0.200054
329521	Transaldolase (EC 2.2.1.2). [Source:Uniprot/SWISSPROT;Acc:P37837]	TALDO1	11	p15.5	7.85136	0.187615
327453	GTPase HRas precursor (Transforming protein p21) (p21ras) (H-Ras-1) (c-H-ras). [Source:Uniprot/SWISSPROT;Acc:P01112]	HRAS	11	p15.5	7.85095	0.248824
332421	fuse-binding protein-interacting repressor isoform a [Source:RefSeq_peptide;Acc:NP_510965]		8	q24.3	7.84875	0.230917
331389	zinc finger protein 552 [Source:RefSeq_peptide;Acc:NP_079038]	ZNF552	19	q13.43	-7.84286	-0.294852
305255	sushi-repeat-containing protein, X-linked 2 [Source:RefSeq_peptide;Acc:NP_055282]	SRPX2	X	q22.1	7.84078	0.605675
301168	Tenascin precursor (TN) (Tenascin-C) (TN-C) (Hexabrachion) (Cytotactin) (Neuronectin) (GMEM) (JI) (Myotendinous antigen) (Glioma- associated-extracellular matrix antigen) (GP 150-225). [Source:Uniprot/SWISSPROT;Acc:P24821]	TNC	9	q33.1	7.84045	0.529605
317534	Transgelin (Smooth muscle protein 22-alpha) (SM22-alpha) (WS3-10) (22 kDa actin-binding protein). [Source:Uniprot/SWISSPROT;Acc:Q01995]	TAGLN	11	q23.3	7.83961	0.392915
312000	DNA (cytosine-5)-methyltransferase 1 (EC 2.1.1.37) (Dnmt1) (DNA methyltransferase HsaI) (DNA MTase HsaI) (MCMT) (M.HsaI). [Source:Uniprot/SWISSPROT;Acc:P26358]	DNMT1	19	p13.2	7.83734	0.285186
325717	Stathmin-3 (SCG10-like protein). [Source:Uniprot/SWISSPROT;Acc:Q9NZ72]	STMN3	20	q13.33	7.82625	0.630776
311871	U6 snRNA-associated Sm-like protein LSm4 (Glycine-rich protein) (GRP). [Source:Uniprot/SWISSPROT;Acc:Q9Y4Z0]	LSM4	19	p13.11	7.82025	0.207191
313811	neutral sphingomyelinase 3 isoform 1 [Source:RefSeq_peptide;Acc:NP_060221]	SMPD4	2	q21.1	7.79283	0.24936
317974	Small inducible cytokine A28 precursor (CCL28) (Mucosae-associated epithelial chemokine) (MEC) (Protein CCK1). [Source:Uniprot/SWISSPROT;Acc:Q9NRJ3]	CCL28	5	p12	-7.76858	-0.323941
314111	NA	NA	NA	NA	7.75047	0.495132
303812	Fc fragment of IgG binding protein [Source:RefSeq_peptide;Acc:NP_003881]	FCGBP	19	q13.2	-7.74885	-0.652043
304831	Glutathione synthetase (EC 6.3.2.3) (Glutathione synthase) (GSH synthetase) (GSH-S). [Source:Uniprot/SWISSPROT;Acc:P48637]	GSS	20	q11.22	7.7267	0.280562
331122			16	p13.3	7.72253	0.247651
305175	PRA1 family protein 2. [Source:Uniprot/SWISSPROT;Acc:O60831]	PRAF2	X	p11.23	7.70614	0.255517
314389	EMILIN-1 precursor (Elastin microfibril interface-located protein 1) (Elastin microfibril interfacer 1). [Source:Uniprot/SWISSPROT;Acc:Q9Y6C2]	EMILIN1	2	p23.3	7.70146	0.340869
310913	RNA-binding protein 12 (RNA-binding motif protein 12) (SH3/WW domain anchor protein in the nucleus) (SWAN). [Source:Uniprot/SWISSPROT;Acc:Q9NTZ6]	CPNE1, RBM12	20	q11.22	7.69869	0.403413
312578	Beta-catenin-like protein 1 (Nuclear-associated protein) (NAP) (Protein NYD-SP19). [Source:Uniprot/SWISSPROT;Acc:Q8WYA6]	CTNNBL1	20	q11.23	7.68578	0.220708
320045	Glucose-6-phosphate 1-dehydrogenase (EC 1.1.1.49) (G6PD). [Source:Uniprot/SWISSPROT;Acc:P11413]	G6PD	X	q28	7.67608	0.181237
311614	E2F-associated phosphoprotein (EAPP). [Source:Uniprot/SWISSPROT;Acc:Q56P03]		14	q13.1	-7.67263	-0.282722
302234	Alpha-N-acetylgalactosaminide alpha-2,6-sialyltransferase 1 (EC 2.4.99.3) (GalNAc alpha-2,6-sialyltransferase I) (ST6GalNAc I) (Sialyltransferase 7A). [Source:Uniprot/SWISSPROT;Acc:Q9NSC7]	ST6GALNAC1	17	q25.1	-7.65969	-0.629408
310907	Dynein light chain 2A, cytoplasmic (Dynein-associated protein Km23) (Bithoraxoid-like protein) (BLP). [Source:Uniprot/SWISSPROT;Acc:Q9NP97]	DYNLRB1	20	q11.22	7.65878	0.229237
323983	Collagen alpha-1(III) chain precursor. [Source:Uniprot/SWISSPROT;Acc:P02461]	COL3A1	2	q32.2	7.65102	0.516783
323127	14-3-3 protein beta/alpha (Protein kinase C inhibitor protein 1) (KCIP-1) (Protein 1054). [Source:Uniprot/SWISSPROT;Acc:P31946]	YWHAB	20	q13.12	7.62751	0.297419
330919	NA	NA	NA	NA	7.61789	0.211597
330324	MGC4677 protein (Hypothetical protein tmp_locus_54) (Hypothetical protein MGC4677). [Source:Uniprot/SPTREMBL;Acc:Q969Y7]		2	p11.2	7.60639	0.336609
322914	DNA replication licensing factor MCM7 (CDC47 homolog) (P1.1-MCM3). [Source:Uniprot/SWISSPROT;Acc:P33993]	MCM7	7	q22.1	7.60556	0.264149
304253	Histone-lysine N-methyltransferase, H3 lysine-4 specific SET1 (EC 2.1.1.43) (Set1/Ash2 histone methyltransferase complex subunit SET1) (SET-domain-containing protein 1A). [Source:Uniprot/SWISSPROT;Acc:O15047]	SETD1A	16	p11.2	7.59797	0.247709
315383	Transcription factor GATA-6 (GATA-binding factor 6). [Source:Uniprot/SWISSPROT;Acc:Q92908]	GATA6	18	q11.2	-7.59777	-0.182466
316706	NF-kappa-B inhibitor epsilon (NF-kappa-BIE) (I-kappa-B-epsilon) (IkappaBepsilon) (IKB-epsilon) (IKBE). [Source:Uniprot/SWISSPROT;Acc:O00221]	NFKBIE	6	p21.1	7.56727	0.240748
304856	Myb-related protein B (B-Myb). [Source:Uniprot/SWISSPROT;Acc:P10244]	MYBL2	20	q13.12	7.5665	0.310526
323097	Serine/threonine-protein kinase PLK1 (EC 2.7.11.21) (Polo-like kinase 1) (PLK-1) (Serine/threonine-protein kinase 13) (STPK13). [Source:Uniprot/SWISSPROT;Acc:P53350]	PLK1	16	p12.1	7.55494	0.246554
301522	NA	NA	NA	NA	-7.55135	-0.541352
319255	sushi domain containing 3 [Source:RefSeq_peptide;Acc:NP_659443]	SUSD3	9	q22.31	7.53611	0.42263
300394	Cytohesin-3 (ARF nucleotide-binding site opener 3) (ARNO3 protein) (General receptor of phosphoinositides 1) (Grp1). [Source:Uniprot/SWISSPROT;Acc:O43739]	PSCD3	7	p22.1	7.53281	0.22244
301826	Breast carcinoma amplified sequence 1 (Novel amplified in breast cancer 1) (Amplified and overexpressed in breast cancer). [Source:Uniprot/SWISSPROT;Acc:O75363]	BCAS1	20	q13.2	-7.52818	-0.446274
315149	Lactadherin precursor (Milk fat globule-EGF factor 8) (MFG-E8) (HMFG) (Breast epithelial antigen BA46) (MFGM) [Contains: Lactadherin short form; Medin]. [Source:Uniprot/SWISSPROT;Acc:Q08431]	MFGE8	15	q26.1	7.52419	0.219845
307227	Cysteinyl-tRNA synthetase (EC 6.1.1.16) (Cysteine--tRNA ligase) (CysRS). [Source:Uniprot/SWISSPROT;Acc:P49589]	CARS	11	p15.4	7.52398	0.189931
315793	Cell surface A33 antigen precursor (Glycoprotein A33). [Source:Uniprot/SWISSPROT;Acc:Q99795]	GPA33	1	q24.2	-7.52398	-0.295527
310329	Nuclear receptor coactivator 5 (NCoA-5) (Coactivator independent of AF-2) (CIA). [Source:Uniprot/SWISSPROT;Acc:Q9HCD5]	NCOA5	20	q13.12	7.52103	0.24327
303548	Nuclear receptor coactivator 6 (Amplified in breast cancer protein 3) (Cancer-amplified transcriptional coactivator ASC-2) (Activating signal cointegrator 2) (ASC-2) (Peroxisome proliferator-activated receptor-interacting protein) (PPAR-interacting protei	NCOA6	20	q11.22	7.50297	0.239829
310358	Ubiquitin-conjugating enzyme E2 variant 1 (UEV-1) (CROC-1) (Ubiquitin- conjugating enzyme variant Kua) (TRAF6-regulated IKK activator 1 beta Uev1A). [Source:Uniprot/SWISSPROT;Acc:Q13404]	UBE2V1	20	q13.13	7.49795	0.253893
305033	Uncharacterized protein C20orf129. [Source:Uniprot/SWISSPROT;Acc:Q9H4H8]	FAM83D	20	q11.23	7.49608	0.262327
332667	Protein vav-2. [Source:Uniprot/SWISSPROT;Acc:P52735]	VAV2	9	q34.2	7.49279	0.233676
305029	Adenosylhomocysteinase (EC 3.3.1.1) (S-adenosyl-L-homocysteine hydrolase) (AdoHcyase). [Source:Uniprot/SWISSPROT;Acc:P23526]	AHCY	20	q11.22	7.48544	0.274794
311906	H19, imprinted maternally expressed untranslated mRNA (H19) on chromosome 11 [Source:RefSeq_dna;Acc:NR_002196]	H19	11	p15.5	7.47724	0.745944
325177	Human T-cell leukemia virus enhancer factor (Forkhead box protein N2). [Source:Uniprot/SWISSPROT;Acc:P32314]	HTLF	2	p16.3	7.47384	0.314095
300550	Nucleoside diphosphate kinase B (EC 2.7.4.6) (NDK B) (NDP kinase B) (nm23-H2) (C-myc purine-binding transcription factor PUF). [Source:Uniprot/SWISSPROT;Acc:P22392]	NME1, NME2	17	q21.33	7.46714	0.333471
301022	Alpha-(1,6)-fucosyltransferase (EC 2.4.1.68) (Glycoprotein 6-alpha-L- fucosyltransferase) (GDP-fucose--glycoprotein fucosyltransferase) (GDP-L-Fuc:N-acetyl-beta-D-glucosaminide alpha1,6-fucosyltransferase) (alpha1-6FucT) (Fucosyltransferase 8). [Source:Un	FUT8	14	q23.3	-7.46525	-0.340576
315629	Histone-arginine methyltransferase CARM1 (EC 2.1.1.125) (EC 2.1.1.-) (Protein arginine N-methyltransferase 4) (Coactivator-associated arginine methyltransferase 1). [Source:Uniprot/SWISSPROT;Acc:Q86X55]	CARM1	19	p13.2	7.46331	0.209598
304871	Adenosine deaminase (EC 3.5.4.4) (Adenosine aminohydrolase). [Source:Uniprot/SWISSPROT;Acc:P00813]	ADA	20	q13.12	7.44146	0.405015
300241	transmembrane protein 132A isoform a [Source:RefSeq_peptide;Acc:NP_060340]	TMEM132A	11	q12.2	7.43586	0.36077
312779	Microrchidia protein 2 (MORC family CW-type zinc finger 2) (Zinc finger CW-type coiled-coil domain protein 1). [Source:Uniprot/SWISSPROT;Acc:Q9Y6X9]	MORC2	22	q12.2	7.42501	0.186792
311867	Single-stranded DNA-binding protein 4. [Source:Uniprot/SWISSPROT;Acc:Q9BWG4]	SSBP4	19	p13.11	7.41713	0.299497
322611	Membrane targeting tandem C2 domain-containing protein 1 (Tandem C2 protein in nucleus) (Tac2-N). [Source:Uniprot/SWISSPROT;Acc:Q8N9U0]	MTAC2D1	14	q32.12	-7.41496	-0.383063
319142	proline rich 14 [Source:RefSeq_peptide;Acc:NP_076936]	PRR14	16	p11.2	7.40739	0.216082
323781	Guanine nucleotide-binding protein G(I)/G(S)/G(O) gamma-4 subunit precursor. [Source:Uniprot/SWISSPROT;Acc:P50150]	GNG4	1	q42.3	7.4037	0.626288

## Sheet: Sup_table2
a Genes from the progression analysis
Gene	Chromosome	Mean Difference	t	Sig. (2-tailed)	Std. Error Difference
CTSK	1q	1.19252	3.857	0.001	0.30917
OLFML2B	1q	0.85595	3.193	0.006	0.26808
GPA33	1q	0.62047	3.054	0.007	0.20314
TMEM58	1q	0.42322	5.174	<0.001	0.08179
CD34	1q	0.47814	3.935	0.001	0.12153
GNG4	1q	1.06898	2.245	0.04	0.47611
CTHRC1	8q	0.99954	3.419	0.001	0.29238
GRINA	8q	0.74132	3.899	<0.001	0.19015
COL4A1	13q	0.84047	3.753	<0.001	0.22395
RAB20	13q	0.44926	3.439	0.001	0.13065
COL4A2	13q	0.75394	3.212	0.002	0.23476
GATA6	18q	-0.39889	-4.307	<0.001	0.09261
PSMA7	20q	1.46312	10.021	<0.001	0.146
UBE2C	20q	1.02726	4.698	<0.001	0.21865
SNAI1	20q	0.90685	3.966	<0.001	0.22865
RALY	20q	0.9978	9.293	<0.001	0.10737
TGIF2	20q	1.48798	11.367	<0.001	0.13091
ARFGAP1	20q	1.0708	9.737	<0.001	0.10997
b Colorectal cancer genes
Gene	Chromosome	Mean Difference	t	Sig. (2-tailed)	Std. Error Difference
MUC1	1q	0.8969	3.505	0.002	0.25593
TGFB2	1q	0.37952	1.96	0.069	0.19365
EXO1	1q	0.04202	0.098	0.923	0.42773
MYC	8q	0.39232	2.211	0.033	0.17746
RB1	13q	0.23718	1.165	0.25	0.20359
BRCA2	13q	0.18228	1.116	0.269	0.16332
p53	17p	-0.32296	-1.331	0.189	0.24267
BCL2	18q	-0.79502	-3.269	0.002	0.2432
SMAD4	18q	-0.40861	-3.907	<0.001	0.10459
DCC	18q	-0.1526	-2.285	0.026	0.06677
BCL2L1	20q	0.01411	0.071	0.944	0.19796
BMP7	20q	0.48818	1.882	0.064	0.25937

## Sheet: sup_table3
1q
reporterID	description	HGNCsymbol	location	SAM score	Fold Change
327127	P-selectin precursor (Granule membrane protein 140) (GMP-140) (PADGEM) (Leukocyte-endothelial cell adhesion molecule 3) (LECAM3) (CD62P antigen). [Source:Uniprot/SWISSPROT;Acc:P16109]	SELP	q24.2	3.62692	1.91481
321282	NUAK family SNF1-like kinase 2 (EC 2.7.11.1) (SNF1/AMP kinase-related kinase) (SNARK). [Source:Uniprot/SWISSPROT;Acc:Q9H093]	NUAK2	q32.1	3.44429	1.79921
316040	Inositol-trisphosphate 3-kinase B (EC 2.7.1.127) (Inositol 1,4,5- trisphosphate 3-kinase B) (IP3K B) (IP3 3-kinase B) (IP3K-B). [Source:Uniprot/SWISSPROT;Acc:P27987]	ITPKB	q42.13	3.01861	1.67973
308696	Secretory carrier-associated membrane protein 3 (Secretory carrier membrane protein 3). [Source:Uniprot/SWISSPROT;Acc:O14828]	SCAMP3	q22	2.92614	1.50204
324388	Ephrin-A1 precursor (EPH-related receptor tyrosine kinase ligand 1) (LERK-1) (Immediate early response protein B61) (Tumor necrosis factor, alpha-induced protein 4). [Source:Uniprot/SWISSPROT;Acc:P20827]	EFNA1	q22	2.91352	1.63755
320204	Double-stranded RNA-specific adenosine deaminase (EC 3.5.4.-) (DRADA) (136 kDa double-stranded RNA-binding protein) (P136) (K88DSRBP) (Interferon-inducible protein 4) (IFI-4 protein). [Source:Uniprot/SWISSPROT;Acc:P55265]	ADAR	q22	2.86595	1.50474
324387	Ephrin-A1 precursor (EPH-related receptor tyrosine kinase ligand 1) (LERK-1) (Immediate early response protein B61) (Tumor necrosis factor, alpha-induced protein 4). [Source:Uniprot/SWISSPROT;Acc:P20827]	EFNA1	q22	2.83052	1.61407
321155	CDNA FLJ10721 fis, clone NT2RP3001133. [Source:Uniprot/SPTREMBL;Acc:Q9NVI0]	C1orf106	q32.1	2.75032	1.58598
318564	Tripartite motif-containing protein 11 (EC 6.3.2.-) (RING finger protein 92) (Protein BIA1). [Source:Uniprot/SWISSPROT;Acc:Q96F44]	TRIM11	q42.13	2.74546	1.5573
315848	Interferon-stimulated 20 kDa exonuclease-like 2 (EC 3.1.-.-). [Source:Uniprot/SWISSPROT;Acc:Q9H9L3]	ISG20L2	q23.1	2.70757	3.17896
320219	RUN and SH3 domain-containing protein 1 (New molecule containing SH3 at the carboxy-terminus) (Nesca). [Source:Uniprot/SWISSPROT;Acc:Q9BVN2]	RUSC1	q22	2.68935	5.12635
320827	olfactomedin-like 2B [Source:RefSeq_peptide;Acc:NP_056256]	OLFML2B	q23.3	2.61817	1.76049
321057	sodium channel modifier 1 isoform 1 [Source:RefSeq_peptide;Acc:NP_076946]	SCNM1	q21.3	2.61766	1.74106
315890	Cathepsin K precursor (EC 3.4.22.38) (Cathepsin O) (Cathepsin X) (Cathepsin O2). [Source:Uniprot/SWISSPROT;Acc:P43235]	CTSK	q21.2	2.61682	1.59899
324372	Novel protein. [Source:Uniprot/SPTREMBL;Acc:Q5JQT3]	C1orf150	q44	2.59698	5.37539
320912	mitochondrial ribosomal protein L55 isoform a [Source:RefSeq_peptide;Acc:NP_852130]	MRPL55	q42.13	2.5712	1.55405
327865	Protein AF1q. [Source:Uniprot/SWISSPROT;Acc:Q13015]	C1orf56, MLLT11	q21.3	2.56355	1.58963
303072	Plakophilin-1 (Band-6 protein) (B6P). [Source:Uniprot/SWISSPROT;Acc:Q13835]	PKP1	q32.1	2.53478	2.93851
300487	CGI-01 protein isoform 1 [Source:RefSeq_peptide;Acc:NP_057019]	KIAA0859	q24.3	2.48811	1.5836
320269	Fc receptor-like 3 precursor [Source:RefSeq_peptide;Acc:NP_443171]	FCRL3	q23.1	2.48309	1.6827
316068	Pleckstrin homology domain-containing family A member 6 (Phosphoinositol 3-phosphate-binding protein 3) (PEPP-3). [Source:Uniprot/SWISSPROT;Acc:Q9Y2H5]	PLEKHA6	q32.1	2.46992	1.50544
316025	SVAP1 protein (Fragment). [Source:Uniprot/SPTREMBL;Acc:Q5TBZ4]	C1orf142	q42.13	2.46016	2.48706
321290	Gamma-interferon-inducible protein Ifi-16 (Interferon-inducible myeloid differentiation transcriptional activator) (IFI 16). [Source:Uniprot/SWISSPROT;Acc:Q16666]	IFI16	q23.2	2.39923	1.77086
300363	Dimethylaniline monooxygenase [N-oxide-forming] 3 (EC 1.14.13.8) (Hepatic flavin-containing monooxygenase 3) (FMO 3) (Dimethylaniline oxidase 3) (FMO form 2) (FMO II). [Source:Uniprot/SWISSPROT;Acc:P31513]	FMO3	q24.3	2.36418	2.13248
312546	Nestin. [Source:Uniprot/SWISSPROT;Acc:P48681]	NES	q23.1	2.33606	1.94996
308808	Zona pellucida sperm-binding protein 4 precursor (Zona pellucida sperm-binding protein B). [Source:Uniprot/SWISSPROT;Acc:Q12836]	ZP4	q43	2.33562	1.71049
321028	Zinc finger A20 domain-containing protein 1 (EC 3.-.-.-) (Cellular zinc finger anti-NF-kappa B protein) (Zinc finger protein Cezanne). [Source:Uniprot/SWISSPROT;Acc:Q6GQQ9]	OTUD7B	q21.2	2.33451	2.57423
333176	olfactomedin-like 2B [Source:RefSeq_peptide;Acc:NP_056256]	OLFML2B	q23.3	2.32391	1.56386
302722	Protein phosphatase 1 regulatory subunit 12B (Myosin phosphatase- targeting subunit 2) (Myosin phosphatase target subunit 2). [Source:Uniprot/SWISSPROT;Acc:O60237]	PPP1R12B	q32.1	2.3054	3.33722
321078	Synaptotagmin-14 (Synaptotagmin XIV) (SytXIV). [Source:Uniprot/SWISSPROT;Acc:Q8NB59]	SYT14	q32.2	2.30043	2.21282
323781	Guanine nucleotide-binding protein G(I)/G(S)/G(O) gamma-4 subunit precursor. [Source:Uniprot/SWISSPROT;Acc:P50150]	GNG4	q42.3	2.27895	1.94522
315823	Protoporphyrinogen oxidase (EC 1.3.3.4) (PPO). [Source:Uniprot/SWISSPROT;Acc:P50336]	PPOX	q23.3	2.1938	1.75077
308615	B-cell lymphoma 9 protein (Bcl-9) (Legless homolog). [Source:Uniprot/SWISSPROT;Acc:O00512]	BCL9	q21.1	2.13386	1.55676
316050	transmembrane protein 63A [Source:RefSeq_peptide;Acc:NP_055513]	TMEM63A	q42.12	2.08405	1.66961
320877	KIF26B protein (Fragment). [Source:Uniprot/SPTREMBL;Acc:Q8IUN3]	KIF26B	q44	2.0663	1.9613
308624	Serine/threonine-protein kinase MARK1 (EC 2.7.11.1) (MAP/microtubule affinity-regulating kinase 1). [Source:Uniprot/SWISSPROT;Acc:Q9P0L2]	MARK1	q41	2.04593	1.629
321846	CDNA FLJ13310 fis, clone OVARC1001453. [Source:Uniprot/SPTREMBL;Acc:Q9H8Q9]		q32.2	2.04431	1.55832
309528	Tenascin-N precursor (TN-N). [Source:Uniprot/SWISSPROT;Acc:Q9UQP3]	TNN	q25.1	2.03492	1.54167
320189	Protein S100-A2 (S100 calcium-binding protein A2) (Protein S-100L) (CAN19). [Source:Uniprot/SWISSPROT;Acc:P29034]	S100A2	q21.3	2.03185	3.00552
8q
reporterID	description	HGNCsymbol	location	SAM score	Fold Change
325144	Ribosome biogenesis protein BOP1 (Block of proliferation 1 protein). [Source:Uniprot/SWISSPROT;Acc:Q14137]	BOP1	q24.3	2.8286	2.19572
319057	Phosphatidylserine synthase 1 (EC 2.7.8.-) (PtdSer synthase 1) (PSS-1) (Serine-exchange enzyme I). [Source:Uniprot/SWISSPROT;Acc:P48651]	PTDSS1	q22.1	2.74764	1.81996
319484	Rhophilin-1 (GTP-Rho-binding protein 1). [Source:Uniprot/SWISSPROT;Acc:Q8TCX5]	RHPN1	q24.3	2.59305	2.08418
305678	lysosomal associated transmembrane protein 4 beta [Source:RefSeq_peptide;Acc:NP_060877]	LAPTM4B	q22.1	2.40747	1.66912
305725	pyrroline-5-carboxylate reductase-like [Source:RefSeq_peptide;Acc:NP_075566]	PYCRL	q24.3	2.32501	1.9915
320295	ATP-dependent DNA helicase Q4 (EC 3.6.1.-) (RecQ protein-like 4) (RecQ4) (RTS). [Source:Uniprot/SWISSPROT;Acc:O94761]	RECQL4	q24.3	2.31366	2.03732
322117	Collagen triple helix repeat-containing protein 1 precursor (NMTC1 protein). [Source:Uniprot/SWISSPROT;Acc:Q96CG8]	CTHRC1	q22.3	2.30603	1.97727
332421	fuse-binding protein-interacting repressor isoform a [Source:RefSeq_peptide;Acc:NP_510965]		q24.3	2.23307	1.63964
309692	Zinc finger protein 706. [Source:Uniprot/SWISSPROT;Acc:Q9Y5V0]	ZNF706	q22.3	2.20785	1.55558
331162	glutamate receptor, ionotropic, N-methyl D-asparate-associated protein 1 [Source:RefSeq_peptide;Acc:NP_001009184]	GRINA	q24.3	2.17667	1.79476
333395	Protein LAP4 (Protein scribble homolog) (hScrib). [Source:Uniprot/SWISSPROT;Acc:Q14160]	SCRIB	q24.3	2.10424	1.66197
326526	aarF domain containing kinase 5 [Source:RefSeq_peptide;Acc:NP_777582]	ADCK5	q24.3	2.10251	1.74423
302326	Cleavage and polyadenylation specificity factor 160 kDa subunit (CPSF 160 kDa subunit). [Source:Uniprot/SWISSPROT;Acc:Q10570]	CPSF1	q24.3	2.06842	1.55646
332355	tigger transposable element derived 5 [Source:RefSeq_peptide;Acc:NP_116251]	TIGD5	q24.3	2.04919	1.61571
325154	CDNA FLJ35542 fis, clone SPLEN2002917. [Source:Uniprot/SPTREMBL;Acc:Q8NAD1]		q24.3	2.0454	1.53991
305681	Ribonucleases P/MRP protein subunit POP1 (EC 3.1.26.5) (hPOP1). [Source:Uniprot/SWISSPROT;Acc:Q99575]	POP1	q22.2	2.04374	1.52494
305731	Squalene monooxygenase (EC 1.14.99.7) (Squalene epoxidase) (SE). [Source:Uniprot/SWISSPROT;Acc:Q14534]	SQLE	q24.13	1.99948	1.63989
317085	NADH dehydrogenase [ubiquinone] 1 beta subcomplex subunit 9 (EC 1.6.5.3) (EC 1.6.99.3) (NADH-ubiquinone oxidoreductase B22 subunit) (Complex I-B22) (CI-B22). [Source:Uniprot/SWISSPROT;Acc:Q9Y6M9]	NDUFB9	q24.13	1.99564	1.53477
311771	mesenchymal stem cell protein DSCD75 [Source:RefSeq_peptide;Acc:NP_057731]	C8orf55	q24.3	1.99344	1.66263
331502	Ribosome biogenesis regulatory protein homolog. [Source:Uniprot/SWISSPROT;Acc:Q15050]	RRS1	q13.1	1.98194	1.55038
323504	Kinesin-like protein KIFC2. [Source:Uniprot/SWISSPROT;Acc:Q96AC6]	KIFC2	q24.3	1.92954	1.6187
331348	Exosome complex exonuclease RRP41 (EC 3.1.13.-) (Ribosomal RNA- processing protein 41) (Exosome component 4) (p12A). [Source:Uniprot/SWISSPROT;Acc:Q9NPD3]	EXOSC4	q24.3	1.89234	1.56543
310267	Eukaryotic translation initiation factor 2C 2 (eIF2C 2) (eIF-2C 2) (Argonaute-2) (Slicer protein) (PAZ Piwi domain protein) (PPD). [Source:Uniprot/SWISSPROT;Acc:Q9UKV8]	EIF2C2	q24.3	1.8843	1.5165
305727	Elongation factor 1-delta (EF-1-delta) (Antigen NY-CO-4). [Source:Uniprot/SWISSPROT;Acc:P29692]	EEF1D	q24.3	1.69688	1.518
317109	nicotinate phosphoribosyltransferase domain containing 1 [Source:RefSeq_peptide;Acc:NP_660202]	NAPRT1	q24.3	1.6916	1.68733
317105	Zinc transporter ZIP4 precursor (Solute carrier family 39 member 4). [Source:Uniprot/SWISSPROT;Acc:Q6P5W5]	SLC39A4	q24.3	1.60625	1.53565
330636	Plectin-1 (PLTN) (PCN) (Hemidesmosomal protein 1) (HD1). [Source:Uniprot/SWISSPROT;Acc:Q15149]	PLEC1	q24.3	1.58803	1.51891
331311	Musculin (Activated B-cell factor 1) (ABF-1). [Source:Uniprot/SWISSPROT;Acc:O60682]	MSC	q13.3	1.45043	1.96574
317069	Dihydropyrimidinase (EC 3.5.2.2) (DHPase) (Hydantoinase) (DHP). [Source:Uniprot/SWISSPROT;Acc:Q14117]	DPYS	q22.3	1.36413	1.64353
320287	Lymphocyte antigen Ly-6E precursor (Retinoic acid-induced gene E protein) (RIG-E) (Thymic shared antigen 1) (TSA-1) (Stem cell antigen 2) (SCA-2). [Source:Uniprot/SWISSPROT;Acc:Q16553]	LY6E	q24.3	1.24422	1.53347
13q
reporterID	description	HGNCsymbol	location	SAM score	Fold Change
317669			q12.11	4.3966	1.62424
313197	CDNA FLJ12118 fis, clone MAMMA1000085, weakly similar to PUTATIVE CYSTEINYL-TRNA SYNTHETASE C29E6.06C (EC 6.1.1.16) (OTTHUMP00000018707). [Source:Uniprot/SPTREMBL;Acc:Q9HA77]		q34	3.76825	1.60892
305275	Isoform 3 of Q9H714 [Source:Uniprot/Varsplic;Acc:Q9H714-1]	C13orf18	q14.13	3.54652	1.86202
305303	Rho guanine nucleotide exchange factor 7 (PAK-interacting exchange factor beta) (Beta-Pix) (COOL-1) (p85). [Source:Uniprot/SWISSPROT;Acc:Q14155]	ARHGEF7	q34	3.53701	1.53272
309892	Transcription factor IIIA (Factor A) (TFIIIA). [Source:Uniprot/SWISSPROT;Acc:Q92664]	GTF3A	q12.2	3.48672	1.95476
305278	Isoform 3 of Q9H714 [Source:Uniprot/Varsplic;Acc:Q9H714-1]	C13orf18	q14.13	3.23609	1.9696
309776	paraspeckle protein 1 isoform alpha [Source:RefSeq_peptide;Acc:NP_001035879]	PSPC1	q12.11	3.12742	1.71469
314926	Collagen alpha-1(IV) chain precursor. [Source:Uniprot/SWISSPROT;Acc:P02462]	COL4A1	q34	3.10311	1.68586
313613	Serine/threonine-protein kinase Nek3 (EC 2.7.11.1) (NimA-related protein kinase 3) (HSPK 36). [Source:Uniprot/SWISSPROT;Acc:P51956]	NEK3	q14.3	3.0952	1.75779
310951	Coagulation factor X precursor (EC 3.4.21.6) (Stuart factor) (Stuart- Prower factor) [Contains: Factor X light chain; Factor X heavy chain; Activated factor Xa heavy chain]. [Source:Uniprot/SWISSPROT;Acc:P00742]	F10	q34	2.97881	2.21322
309895	DNA-directed RNA polymerase I subunit D (EC 2.7.7.6) (DNA-directed RNA polymerase I 16 kDa polypeptide) (RPA16). [Source:Uniprot/SWISSPROT;Acc:Q9Y2S0]	POLR1C, POLR1D	q12.2	2.93345	1.6173
303571	Ankyrin repeat domain-containing protein 10. [Source:Uniprot/SWISSPROT;Acc:Q9NXR5]	ANKRD10	q34	2.82435	1.89263
322462	Dachshund homolog 1 (Dach1). [Source:Uniprot/SWISSPROT;Acc:Q9UI36]	DACH1	q21.33	2.80251	1.66807
332880	ATP synthase, H+ transporting, mitochondrial F1 complex, epsilon subunit pseudogene 2 (LOC432369) on chromosome 13 [Source:RefSeq_dna;Acc:NR_002162]		q12.2	2.79358	1.50035
314840	Ligand of Numb-protein X 2 (Numb-binding protein 2) (PDZ domain- containing RING finger protein 1). [Source:Uniprot/SWISSPROT;Acc:Q8N448]	LNX2	q12.2	2.70947	1.81533
313177	Collagen alpha-2(IV) chain precursor. [Source:Uniprot/SWISSPROT;Acc:P08572]	COL4A2	q34	2.68412	1.51771
309894	DNA-directed RNA polymerase I subunit D (EC 2.7.7.6) (DNA-directed RNA polymerase I 16 kDa polypeptide) (RPA16). [Source:Uniprot/SWISSPROT;Acc:Q9Y2S0]	POLR1C, POLR1D	q12.2	2.65834	1.62106
312707	KIAA1704 (KIAA1704), mRNA [Source:RefSeq_dna;Acc:NM_018559]	KIAA1704	q14.12	2.38076	1.66029
321619	60S ribosomal protein L21. [Source:Uniprot/SWISSPROT;Acc:P46778]	RPL21	q12.2	2.35615	1.56689
312704	Periostin precursor (PN) (Osteoblast-specific factor 2) (OSF-2). [Source:Uniprot/SWISSPROT;Acc:Q15063]	POSTN	q13.3	2.214	2.02994
305291	Calcium-binding protein 39-like (Mo25-like protein) (Antigen MLAA-34). [Source:Uniprot/SWISSPROT;Acc:Q9H9S4]	CAB39L	q14.2	2.189	1.76096
303569	Ankyrin repeat domain-containing protein 10. [Source:Uniprot/SWISSPROT;Acc:Q9NXR5]	ANKRD10	q34	1.99853	1.50084
317965	Centromere protein J (CENP-J) (Centrosomal P4.1-associated protein) (LAG-3-associated protein) (LYST-interacting protein 1). [Source:Uniprot/SWISSPROT;Acc:Q9HC77]	CENPJ	q12.12	1.99546	1.5777
305280	voltage gated channel like 1 [Source:RefSeq_peptide;Acc:NP_443099]	VGCNL1	q33.1	1.86151	1.78793
317660	Kelch-like protein 1. [Source:Uniprot/SWISSPROT;Acc:Q9NR64]	KLHL1	q21.33	1.84893	3.40308
300874	A-kinase anchor protein 11 (Protein kinase A-anchoring protein 11) (PRKA11) (A kinase anchor protein 220 kDa) (AKAP 220) (hAKAP220). [Source:Uniprot/SWISSPROT;Acc:Q9UKA4]	AKAP11	q14.11	1.82044	2.29357
313650	Endothelin B receptor precursor (ET-B) (Endothelin receptor Non- selective type). [Source:Uniprot/SWISSPROT;Acc:P24530]	EDNRB	q22.3	1.81977	2.16601
302079	Probable phospholipid-transporting ATPase IH (EC 3.6.3.1) (ATPase class I type 11A) (ATPase IS). [Source:Uniprot/SWISSPROT;Acc:P98196]	ATP11A	q34	1.81536	1.80537
312700	Short transient receptor potential channel 4 (TrpC4) (trp-related protein 4) (hTrp-4) (hTrp4). [Source:Uniprot/SWISSPROT;Acc:Q9UBN4]	TRPC4	q13.3	1.66985	1.81359
314910	CDNA FLJ30046 fis, clone 3NB692001719 (OTTHUMP00000018528). [Source:Uniprot/SPTREMBL;Acc:Q96NV0]	SLAIN1	q22.3	1.65715	1.70788
311798	SOX-1 protein. [Source:Uniprot/SWISSPROT;Acc:O00570]	SOX1	q34	1.64802	1.5747
333496	NMDA receptor-regulated 1-like protein (NARG1-like protein). [Source:Uniprot/SWISSPROT;Acc:Q6N069]	NARG1L	q14.11	1.56581	1.6308
318360	OTTHUMP00000018724 (Fragment). [Source:Uniprot/SPTREMBL;Acc:Q5T8L6]	C13orf28	q34	1.37418	2.29765
303015	Carboxypeptidase B2 precursor (EC 3.4.17.20) (Carboxypeptidase U) (Thrombin-activable fibrinolysis inhibitor) (TAFI) (Plasma carboxypeptidase B) (pCPB). [Source:Uniprot/SWISSPROT;Acc:Q96IY4]	CPB2	q14.13	1.32607	1.60373
310125	Coiled-coil domain-containing protein 70 precursor. [Source:Uniprot/SWISSPROT;Acc:Q6NSX1]	CCDC70	q14.3	1.17901	1.74339
309600	OTTHUMP00000018258. [Source:Uniprot/SPTREMBL;Acc:Q9H1T1]		q13.3	1.16526	1.619
305276	Isoform 3 of Q9H714 [Source:Uniprot/Varsplic;Acc:Q9H714-1]	C13orf18	q14.13	0.860449	1.50868
309603	OTTHUMP00000018256. [Source:Uniprot/SPTREMBL;Acc:Q9H1T4]		q13.3	0.8352	2.55119
17p
reporterID	description	HGNCsymbol	location	SAM score	Fold Change
323506	Rab-interacting lysosomal protein. [Source:Uniprot/SWISSPROT;Acc:Q96NA2]	RILP	p13.3	-4.13381	0.45954
300570	Tetratricopeptide repeat protein 19 (TPR repeat protein 19). [Source:Uniprot/SWISSPROT;Acc:Q6DKK2]	TTC19	p12	-3.61033	0.65118
323518	cytochrome b5 domain containing 2 [Source:RefSeq_peptide;Acc:NP_653212]	CYB5D2	p13.2	-3.53648	0.59622
325004	Adenosine A2b receptor. [Source:Uniprot/SWISSPROT;Acc:P29275]	ADORA2B	p12	-3.31554	0.66209
324901	C17orf48 protein. [Source:Uniprot/SPTREMBL;Acc:Q9BVD4]	C17orf48	p13.1	-3.29333	0.65159
300569	Tetratricopeptide repeat protein 19 (TPR repeat protein 19). [Source:Uniprot/SWISSPROT;Acc:Q6DKK2]	TTC19	p12	-3.26816	0.62445
312442	Ubiquitin-conjugating enzyme E2 G1 (EC 6.3.2.19) (Ubiquitin-protein ligase G1) (Ubiquitin carrier protein G1) (E217K) (UBC7). [Source:Uniprot/SWISSPROT;Acc:P62253]	UBE2G1	p13.2	-3.16962	0.64319
301885	Dual specificity mitogen-activated protein kinase kinase 4 (EC 2.7.12.2) (MAP kinase kinase 4) (JNK-activating kinase 1) (c-Jun N-terminal kinase kinase 1) (JNKK) (SAPK/ERK kinase 1) (SEK1). [Source:Uniprot/SWISSPROT;Acc:P45985]	MAP2K4	p12	-3.16381	0.60124
302365	Fatty aldehyde dehydrogenase (EC 1.2.1.3) (Aldehyde dehydrogenase, microsomal) (Aldehyde dehydrogenase family 3 member A2) (Aldehyde dehydrogenase 10). [Source:Uniprot/SWISSPROT;Acc:P51648]	ALDH3A2	p11.2	-2.81062	0.63908
302366	Fatty aldehyde dehydrogenase (EC 1.2.1.3) (Aldehyde dehydrogenase, microsomal) (Aldehyde dehydrogenase family 3 member A2) (Aldehyde dehydrogenase 10). [Source:Uniprot/SWISSPROT;Acc:P51648]	ALDH3A2	p11.2	-2.79873	0.63918
323519	gamma-glutamyltransferase 6 homolog [Source:RefSeq_peptide;Acc:NP_699169]	GGT6	p13.2	-2.76472	0.6415
315274	COP9 signalosome complex subunit 3 (Signalosome subunit 3) (SGN3) (JAB1-containing signalosome subunit 3). [Source:Uniprot/SWISSPROT;Acc:Q9UNS2]	COPS3	p11.2	-2.50182	0.65277
300980	Rab GTPase-binding effector protein 1 (Rabaptin-5) (Rabaptin-5alpha) (Rabaptin-4) (NY-REN-17 antigen). [Source:Uniprot/SWISSPROT;Acc:Q15276]	RABEP1	p13.2	-2.37398	0.62563
331857	Endozepine-like protein type 2 mutant. [Source:Uniprot/SPTREMBL;Acc:Q9NRE4]		p13.3	-2.32854	0.61552
306847	Aldehyde dehydrogenase, dimeric NADP-preferring (EC 1.2.1.5) (ALDH class 3) (ALDHIII). [Source:Uniprot/SWISSPROT;Acc:P30838]	ALDH3A1	p11.2	-2.20044	0.45538
312484	C-type lectin domain family 10 member A (C-type lectin superfamily member 14) (Macrophage lectin 2) (CD301 antigen). [Source:Uniprot/SWISSPROT;Acc:Q8IUN9]	CLEC10A	p13.1	-1.81571	0.58813
325941	Olfactory receptor 1A1 (Olfactory receptor 17-7) (OR17-7) (Olfactory receptor OR17-11). [Source:Uniprot/SWISSPROT;Acc:Q9P1Q5]	OR1A1	p13.3	-1.55851	0.65586
333805	transmembrane protein 102 (TMEM102), mRNA [Source:RefSeq_dna;Acc:NM_178518]	TMEM102	p13.1	-1.55009	0.62755
311370			p11.2	-1.54163	0.62301
334160	CDNA FLJ36492 fis, clone THYMU2018455. [Source:Uniprot/SPTREMBL;Acc:Q8N200]		p11.2	-1.21697	0.42559
18q
reporterID	description	HGNCsymbol	location	SAM score	Fold Change
327808	Mothers against decapentaplegic homolog 2 (SMAD 2) (Mothers against DPP homolog 2) (Mad-related protein 2) (hMAD-2) (JV18-1) (hSMAD2). [Source:Uniprot/SWISSPROT;Acc:Q15796]	SMAD2	q21.1	-4.81938	0.52005
303850	Thioredoxin-like protein 1 (32 kDa thioredoxin-related protein). [Source:Uniprot/SWISSPROT;Acc:O43396]	TXNL1	q21.2	-4.22956	0.60659
315465	Dymeclin (Dyggve-Melchior-Clausen syndrome protein). [Source:Uniprot/SWISSPROT;Acc:Q7RTS9]	DYM	q21.1	-4.04282	0.62265
313140	Stat3-interacting protein (StIP1) (SHINC-2). [Source:Uniprot/SWISSPROT;Acc:Q6IA86]	STATIP1	q12.2	-3.98442	0.57942
303160	NAD-dependent malic enzyme, mitochondrial precursor (EC 1.1.1.38) (NAD-ME) (Malic enzyme 2). [Source:Uniprot/SWISSPROT;Acc:P23368]	ME2	q21.1	-3.6566	0.5689
323293	Myosin-5B (Myosin Vb). [Source:Uniprot/SWISSPROT;Acc:Q9ULV0]	MYO5B	q21.1	-3.5935	0.64493
329955	putative NFkB activating protein (LOC497661), mRNA [Source:RefSeq_dna;Acc:NM_001035005]		q21.1	-3.54172	0.50234
303136	Serpin B8 (Cytoplasmic antiproteinase 2) (CAP-2) (CAP2) (Protease inhibitor 8). [Source:Uniprot/SWISSPROT;Acc:P50452]	SERPINB8	q21.33	-3.53365	0.59036
301463	Laminin alpha-3 chain precursor (Epiligrin 170 kDa subunit) (E170) (Nicein subunit alpha). [Source:Uniprot/SWISSPROT;Acc:Q16787]	LAMA3	q11.2	-3.39358	0.50905
317162	BTB/POZ domain-containing protein KCTD1. [Source:Uniprot/SWISSPROT;Acc:Q719H9]	KCTD1	q11.2	-3.39297	0.63633
305090	Retinoblastoma-binding protein 8 (RBBP-8) (CtBP-interacting protein) (CtIP) (Retinoblastoma-interacting protein and myosin-like) (RIM). [Source:Uniprot/SWISSPROT;Acc:Q99708]	RBBP8	q11.2	-3.38217	0.50285
315374	Polypeptide N-acetylgalactosaminyltransferase 1 (EC 2.4.1.41) (Protein-UDP acetylgalactosaminyltransferase 1) (UDP- GalNAc:polypeptide N-acetylgalactosaminyltransferase 1) (Polypeptide GalNAc transferase 1) (GalNAc-T1) (pp-GaNTase 1) [Contains: Polypeptid	GALNT1	q12.2	-3.34232	0.4388
313136	Desmocollin-2 precursor (Desmosomal glycoprotein II and III) (Desmocollin-3). [Source:Uniprot/SWISSPROT;Acc:Q02487]	DSC2	q12.1	-3.30599	0.5515
313138	ring finger protein 138 isoform 1 [Source:RefSeq_peptide;Acc:NP_057355]	RNF138	q12.1	-3.27712	0.592
318466	Impact homolog [Source:RefSeq_peptide;Acc:NP_060909]	IMPACT	q11.2	-3.27305	0.56714
315470			q21.31	-3.21221	0.49972
312921	immediate early response 3 interacting protein 1 [Source:RefSeq_peptide;Acc:NP_057181]	IER3IP1	q21.1	-3.20643	0.51972
301218	Desmoglein-2 precursor (HDGC). [Source:Uniprot/SWISSPROT;Acc:Q14126]	DSG2	q12.1	-3.11336	0.53773
315382	Oxysterol-binding protein-related protein 1 (OSBP-related protein 1) (ORP-1). [Source:Uniprot/SWISSPROT;Acc:Q9BXW6]	OSBPL1A	q11.2	-3.05731	0.61202
319504	alpha/beta hydrolase domain containing protein 3 [Source:RefSeq_peptide;Acc:NP_612213]	ABHD3	q11.2	-3.00652	0.536
309308	Vacuolar sorting protein 4b (SKD1 protein). [Source:Uniprot/SWISSPROT;Acc:O75351]	VPS4B	q21.33	-2.9751	0.59544
313051	Asparaginyl-tRNA synthetase, cytoplasmic (EC 6.1.1.22) (Asparagine-- tRNA ligase) (AsnRS). [Source:Uniprot/SWISSPROT;Acc:O43776]	NARS	q21.31	-2.95431	0.64466
315373	HBV X-transactivated protein 13. [Source:Uniprot/SPTREMBL;Acc:Q6GW03]	C18orf21	q12.2	-2.8622	0.64193
305091	Serine/threonine-protein kinase RIO3 (EC 2.7.11.1) (RIO kinase 3) (sudD homolog). [Source:Uniprot/SWISSPROT;Acc:O14730]	RIOK3	q11.2	-2.85296	0.60546
318335	Protein TRS85 homolog. [Source:Uniprot/SWISSPROT;Acc:Q9Y2L5]	KIAA1012	q12.1	-2.83099	0.60511
315478	Tumor necrosis factor receptor superfamily member 11A precursor (Receptor activator of NF-KB) (Osteoclast differentiation factor receptor) (ODFR) (CD265 antigen). [Source:Uniprot/SWISSPROT;Acc:Q9Y6Q6]	TNFRSF11A	q21.33	-2.7952	0.62993
333879			q11.2	-2.77924	0.62834
325965	Mucosa-associated lymphoid tissue lymphoma translocation protein 1 (EC 3.4.22.-) (MALT lymphoma-associated translocation) (Paracaspase). [Source:Uniprot/SWISSPROT;Acc:Q9UDY8]	MALT1	q21.31	-2.71725	0.46598
318063	Coiled-coil domain-containing protein 5 (Enhancer of invasion-cluster) (HEI-C). [Source:Uniprot/SWISSPROT;Acc:Q96CS2]	CCDC5	q21.1	-2.71137	0.62237
322918	CTCL tumor antigen se57-1 [Source:RefSeq_peptide;Acc:NP_079490]	CCDC68	q21.2	-2.64785	0.66543
303159	NAD-dependent malic enzyme, mitochondrial precursor (EC 1.1.1.38) (NAD-ME) (Malic enzyme 2). [Source:Uniprot/SWISSPROT;Acc:P23368]	ME2	q21.1	-2.59035	0.64328
325724	Apoptosis regulator Bcl-2. [Source:Uniprot/SWISSPROT;Acc:P10415]	BCL2	q21.33	-2.583	0.61248
323265	haloacid dehalogenase-like hydrolase domain containing 2 [Source:RefSeq_peptide;Acc:NP_115500]	HDHD2	q21.1	-2.43974	0.65679
301462	Laminin alpha-3 chain precursor (Epiligrin 170 kDa subunit) (E170) (Nicein subunit alpha). [Source:Uniprot/SWISSPROT;Acc:Q16787]	LAMA3	q11.2	-2.42458	0.62058
329236	Uncharacterized protein C18orf34. [Source:Uniprot/SWISSPROT;Acc:Q5BJE1]	C18orf34	q12.1	-1.52731	0.00079
301974	Ferrochelatase, mitochondrial precursor (EC 4.99.1.1) (Protoheme ferro-lyase) (Heme synthetase). [Source:Uniprot/SWISSPROT;Acc:P22830]	FECH	q21.31	-1.16653	0.65923
20q
reporterID	description	HGNCsymbol	location	SAM score	Fold Change
305043	Troponin C, skeletal muscle. [Source:Uniprot/SWISSPROT;Acc:P02585]	TNNC2	q13.12	1.48083	4.01099
325717	Stathmin-3 (SCG10-like protein). [Source:Uniprot/SWISSPROT;Acc:Q9NZ72]	STMN3	q13.33	1.32592	3.79361
309157	Homeobox protein TGIF2 (TGFB-induced factor 2) (5'-TG-3'-interacting factor 2) (TGF(beta)-induced transcription factor 2). [Source:Uniprot/SWISSPROT;Acc:Q9GZN2]	TGIF2	q11.23	1.24657	2.88832
304905	Proteasome subunit alpha type 7 (EC 3.4.25.1) (Proteasome subunit RC6- 1) (Proteasome subunit XAPC7). [Source:Uniprot/SWISSPROT;Acc:O14818]	PSMA7	q13.33	1.18607	2.82915
327637	Ubiquitin-conjugating enzyme E2 C (EC 6.3.2.19) (Ubiquitin-protein ligase C) (Ubiquitin carrier protein C) (UbcH10). [Source:Uniprot/SWISSPROT;Acc:O00762]	UBE2C	q13.12	1.14971	2.62837
310913	RNA-binding protein 12 (RNA-binding motif protein 12) (SH3/WW domain anchor protein in the nucleus) (SWAN). [Source:Uniprot/SWISSPROT;Acc:Q9NTZ6]	CPNE1, RBM12	q11.22	1.11229	2.83522
310394	Extracellular sulfatase Sulf-2 precursor (EC 3.1.6.-) (HSulf-2). [Source:Uniprot/SWISSPROT;Acc:Q8IWU5]	SULF2	q13.12	1.01907	2.50027
305042	GPI transamidase component PIG-U (Phosphatidylinositol-glycan biosynthesis class U protein) (Cell division cycle protein 91-like 1) (CDC91-like 1 protein). [Source:Uniprot/SWISSPROT;Acc:Q9H490]	CDC91L1	q11.22	0.978154	2.32402
310381	Probable ATP-dependent RNA helicase DDX27 (EC 3.6.1.-) (DEAD box protein 27). [Source:Uniprot/SWISSPROT;Acc:Q96GQ7]	DDX27	q13.13	0.968234	2.1782
304887	mRNA-associated protein mrnp 41 (Rae1 protein homolog). [Source:Uniprot/SWISSPROT;Acc:P78406]	RAE1	q13.32	0.965566	2.85963
304921	ADP-ribosylation factor GTPase-activating protein 1 (ADP-ribosylation factor 1 GTPase-activating protein) (ARF1 GAP) (ARF1-directed GTPase- activating protein) (GAP protein). [Source:Uniprot/SWISSPROT;Acc:Q8N6T3]	ARFGAP1	q13.33	0.912627	2.31177
310926	Eukaryotic translation initiation factor 6 (eIF-6) (B4 integrin interactor) (CAB) (p27(BBP)) (B(2)GCN homolog). [Source:Uniprot/SWISSPROT;Acc:P56537]	ITGB4BP	q11.22	0.881253	2.09299
310908	Dynein light chain 2A, cytoplasmic (Dynein-associated protein Km23) (Bithoraxoid-like protein) (BLP). [Source:Uniprot/SWISSPROT;Acc:Q9NP97]	DYNLRB1	q11.22	0.868358	2.08982
304871	Adenosine deaminase (EC 3.5.4.4) (Adenosine aminohydrolase). [Source:Uniprot/SWISSPROT;Acc:P00813]	ADA	q13.12	0.868233	2.40203
305038	Terminal deoxynucleotidyltransferase-interacting factor 1 (TdT- interacting factor 1) (TdIF1). [Source:Uniprot/SWISSPROT;Acc:Q9H147]	DNTTIP1	q13.12	0.85036	2.04687
303517	Serine/threonine-protein kinase 6 (EC 2.7.11.1) (Serine/threonine kinase 15) (Aurora/IPL1-related kinase 1) (Aurora-related kinase 1) (hARK1) (Aurora-A) (Breast-tumor-amplified kinase). [Source:Uniprot/SWISSPROT;Acc:O14965]	AURKA, 11409	q13.31	0.848172	2.10534
305007	CDK5 regulatory subunit-associated protein 1 (CDK5 activator-binding protein C42). [Source:Uniprot/SWISSPROT;Acc:Q96SZ6]	CDK5RAP1	q11.21	0.84046	2.03621
310340	Uncharacterized protein C20orf142 precursor. [Source:Uniprot/SWISSPROT;Acc:Q8N6M3]	C20orf142	q13.12	0.832083	2.03726
333086	CDNA FLJ39654 fis, clone SMINT2005621. [Source:Uniprot/SPTREMBL;Acc:Q8N8C9]		q13.12	0.831831	2.18241
310906	RNA-binding protein Raly (hnRNP associated with lethal yellow homolog) (Autoantigen p542). [Source:Uniprot/SWISSPROT;Acc:Q9UKM9]	RALY	q11.22	0.825128	2.08173
304922	ADP-ribosylation factor GTPase-activating protein 1 (ADP-ribosylation factor 1 GTPase-activating protein) (ARF1 GAP) (ARF1-directed GTPase- activating protein) (GAP protein). [Source:Uniprot/SWISSPROT;Acc:Q8N6T3]	ARFGAP1	q13.33	0.815988	2.08234
304875	Chromsome 20 open reading frame 119 (Fragment). [Source:Uniprot/SPTREMBL;Acc:Q4VXT7]	C20orf119	q13.12	0.81581	2.26073
304831	Glutathione synthetase (EC 6.3.2.3) (Glutathione synthase) (GSH synthetase) (GSH-S). [Source:Uniprot/SWISSPROT;Acc:P48637]	GSS	q11.22	0.81568	2.05886
304829	Phospholipid transfer protein precursor (Lipid transfer protein II). [Source:Uniprot/SWISSPROT;Acc:P55058]	PLTP	q13.12	0.76813	2.4691
304893	Negative elongation factor C/D (NELF-C/D) (TH1-like protein). [Source:Uniprot/SWISSPROT;Acc:Q8IXH7]	TH1L	q13.32	0.760892	2.03628
303562	p53 and DNA damage-regulated protein 1. [Source:Uniprot/SWISSPROT;Acc:Q9NUG6]	PDRG1	q11.21	0.753602	2.01797
303510	Phosphatase and actin regulator 3 (Scapinin) (Scaffold-associated PP1- inhibiting protein). [Source:Uniprot/SWISSPROT;Acc:Q96KR7]	PHACTR3	q13.32	0.704514	2.06342
304899	Tubulin beta-1 chain. [Source:Uniprot/SWISSPROT;Acc:Q9H4B7]	TUBB1	q13.32	0.603281	2.93958
319194	OTTHUMP00000031423 (Fragment). [Source:Uniprot/SPTREMBL;Acc:Q5T344]		q13.32	0.514289	2.835
305016	Bactericidal permeability-increasing protein precursor (BPI) (CAP 57). [Source:Uniprot/SWISSPROT;Acc:P17213]	BPI	q11.23	0.383082	2.22299
310373	Serine/threonine-protein phosphatase 4 regulatory subunit 1-like. [Source:Uniprot/SWISSPROT;Acc:Q9P1A2]	PPP4R1L	q13.32	0.315781	2.71999
310401	Neuralized-like protein 2. [Source:Uniprot/SWISSPROT;Acc:Q9BR09]	NEURL2	q13.12	0.299488	4.6748
